# Supplementary material for: Activation of FGFR genes by genetic and epigenetic alterations in uterine leiomyomas
Source: BJC Rep. 2025 Feb 27;3:9. doi: 10.1038/s44276-025-00127-4 (PMC11868550; doi:10.1038/s44276-025-00127-4)
Supplement: Supplementary file 2 — Supplemental information [file 44276_2025_127_MOESM2_ESM.xlsx]

## Sheet: myomas_FGFR1_FGFR2_finalsamples
SampleID	Patient	RNAseq	WES_data	WGS_data	Nanopore_data	Sanger_screening	SNPchip (from the /mnt/cg10/projects/Myoma/RNA-seq/variants/AI_samples.tsv list)	SNP_chip_platform	Included_in_CNV_analysis
My1m1	My1	no	yes	no	no	no	yes	Infinium HumanCore-24+ v1.0	yes
My2m1	My2	no	no	no	no	yes	yes	Infinium HumanCore-24+ v1.0	yes
My2m2	My2	no	yes	no	no	no	yes	Infinium HumanCore-24+ v1.0	yes
My2m3	My2	no	no	no	no	yes	yes	Infinium HumanCore-24+ v1.0	yes
My2m4	My2	no	no	no	no	yes	yes	Infinium HumanCore-24+ v1.0	yes
My3m1	My3	no	no	no	no	yes	yes	Infinium HumanCore-24+ v1.0	yes
My4m1	My4	yes	no	illumina	no	no	yes	HumanOmni 2.5-8 v1.1	no
My5m1	My5	no	no	no	no	yes	yes	Infinium HumanCore-24+ v1.0	yes
My5m2	My5	no	no	no	no	yes	yes	Infinium HumanCore-24+ v1.0	yes
My5m3	My5	no	no	no	no	yes	yes	Infinium HumanCore-24+ v1.0	yes
My5m4	My5	no	no	no	no	yes	yes	Infinium HumanCore-24+ v1.0	yes
My5m5	My5	no	no	no	no	yes	yes	Infinium HumanCore-24+ v1.0	yes
My6m1	My6	no	no	illumina	no	no	yes	HumanOmni 2.5-8 v1.2	no
My7m1	My7	no	no	no	no	yes	yes	Infinium HumanCore-24+ v1.0	yes
My8m1	My8	no	no	no	no	yes	yes	Infinium HumanCore-24+ v1.0	yes
My9m1	My9	no	no	no	no	yes	yes	Infinium HumanCore-24+ v1.0	yes
My9m2	My9	no	no	no	no	yes	yes	Infinium HumanCore-24+ v1.0	no
My9m3	My9	no	no	completegenomics	no	no	yes	Infinium HumanCore-24+ v1.0	yes
My9m4	My9	no	no	no	no	yes	yes	Infinium HumanCore-24+ v1.0	yes
My9m5	My9	no	no	no	no	yes	yes	Infinium HumanCore-24+ v1.0	yes
My9m6	My9	no	no	no	no	yes	yes	Infinium HumanCore-24+ v1.0	yes
My9m7	My9	no	no	no	no	yes	yes	Infinium HumanCore-24+ v1.0	yes
My9m8	My9	no	no	no	no	yes	yes	Infinium HumanCore-24+ v1.0	yes
My9m9	My9	yes	no	no	no	no	yes	Infinium HumanCore-24+ v1.0	yes
My9m10	My9	no	no	no	no	yes	yes	Infinium HumanCore-24+ v1.0	yes
My9m11	My9	no	no	no	no	yes	yes	Infinium HumanCore-24+ v1.0	yes
My9m12	My9	no	no	no	no	yes	yes	Infinium HumanCore-24+ v1.0	yes
My9m13	My9	no	no	no	no	yes	yes	Infinium HumanCore-24+ v1.0	yes
My9m14	My9	no	no	no	no	yes	yes	Infinium HumanCore-24+ v1.0	yes
My10m1	My10	no	no	no	no	yes	yes	Infinium HumanCore-24+ v1.0	yes
My10m2	My10	no	no	no	no	yes	yes	Infinium HumanCore-24+ v1.0	yes
My10m3	My10	no	yes	completegenomics	no	no	no	NA	no
My10m4	My10	no	no	no	no	yes	yes	Infinium HumanCore-24+ v1.0	yes
My11m1	My11	no	no	no	no	yes	yes	Infinium HumanCore-24+ v1.0	yes
My12m1	My12	yes	no	illumina	yes	no	yes	Infinium HumanCore-24+ v1.0	yes
My14m1	My14	no	no	no	no	yes	yes	Infinium HumanCore-24+ v1.0	yes
My14m2	My14	no	no	no	no	yes	yes	Infinium HumanCore-24+ v1.0	yes
My14m3	My14	no	no	no	no	yes	yes	Infinium HumanCore-24+ v1.0	yes
My14m4	My14	no	no	no	no	yes	yes	Infinium HumanCore-24+ v1.0	yes
My14m5	My14	no	no	no	no	yes	yes	Infinium HumanCore-24+ v1.0	yes
My15m1	My15	no	no	no	no	yes	no	NA	no
My16m1	My16	no	no	completegenomics	no	no	no	NA	no
My17m1	My17	no	no	no	no	yes	yes	Infinium HumanCore-24+ v1.0	yes
My17m2	My17	no	no	no	no	yes	yes	Infinium HumanCore-24+ v1.0	yes
My18m1	My18	no	no	illumina	no	no	yes	Infinium HumanCore-24+ v1.0	yes
My18m2	My18	no	no	illumina	no	no	yes	Infinium HumanCore-24+ v1.0	no
My18m3	My18	no	no	illumina	no	no	yes	Infinium HumanCore-24+ v1.0	yes
My18m4	My18	no	no	illumina	no	no	no	NA	no
My18m5	My18	no	no	illumina	no	no	no	NA	no
My18m6	My18	no	no	illumina	no	no	no	NA	no
My18m7	My18	no	no	illumina	no	no	no	NA	no
My19m1	My19	no	no	no	no	yes	yes	Infinium HumanCore-24+ v1.0	yes
My20m1	My20	no	no	no	no	yes	yes	Infinium HumanCore-24+ v1.0	yes
My20m2	My20	no	no	no	no	yes	yes	Infinium HumanCore-24+ v1.0	yes
My21m1	My21	no	no	illumina	no	no	yes	HumanOmni 2.5-8 v1.1	no
My21m2	My21	no	no	illumina	no	no	yes	HumanOmni 2.5-8 v1.1	no
My21m3	My21	no	no	illumina	no	no	yes	HumanOmni 2.5-8 v1.1	no
My21m4	My21	no	no	illumina	no	no	yes	HumanOmni 2.5-8 v1.1	no
My22m1	My22	no	no	completegenomics	no	no	yes	Infinium HumanCore-24+ v1.0	yes
My23m1	My23	no	no	illumina	no	no	yes	Infinium HumanCore-24+ v1.0	yes
My23m2	My23	yes	no	illumina	yes	no	yes	Infinium HumanCore-24+ v1.0	yes
My23m3	My23	no	no	illumina	no	no	yes	Infinium HumanCore-24+ v1.0	yes
My23m4	My23	no	no	illumina	no	no	no	NA	no
My24m1	My24	no	no	no	no	yes	no	NA	no
My24m2	My24	no	no	no	no	yes	no	NA	no
My24m3	My24	no	yes	completegenomics	no	no	yes	Infinium HumanCore-24+ v1.0	yes
My24m4	My24	no	no	no	no	yes	no	NA	no
My24m5	My24	no	no	no	no	yes	no	NA	no
My24m6	My24	no	no	no	no	yes	yes	HumanOmni 2.5-8 v1.2	no
My25m1	My25	no	no	no	no	yes	no	NA	no
My26m1	My26	no	no	no	no	yes	no	NA	no
My27m1	My27	no	no	no	no	yes	no	NA	no
My28m1	My28	no	no	no	no	yes	no	NA	no
My29m1	My29	no	yes	completegenomics	no	no	yes	Infinium HumanCore-24+ v1.0	yes
My30m1	My30	no	yes	completegenomics	no	no	yes	Infinium HumanCore-24+ v1.0	yes
My30m2	My30	yes	no	no	yes	no	yes	Infinium HumanCore-24+ v1.0	yes
My30m3	My30	no	no	no	no	yes	yes	HumanOmni 2.5-8 v1.2	no
My30m4	My30	no	no	no	no	yes	yes	Infinium HumanCore-24+ v1.0	yes
My31m1	My31	no	no	no	no	yes	yes	HumanOmni 2.5-8 v1.2	no
My31m2	My31	no	no	no	no	yes	yes	HumanOmni 2.5-8 v1.2	no
My31m3	My31	no	no	no	no	yes	yes	HumanOmni 2.5-8 v1.2	no
My31m4	My31	no	yes	no	no	no	yes	HumanOmni 2.5-8 v1.2	no
My31m5	My31	no	no	illumina	no	no	yes	HumanOmni 2.5-8 v1.2	no
My31m6	My31	no	no	no	no	yes	yes	HumanOmni 2.5-8 v1.2	no
My32m1	My32	no	no	no	no	yes	yes	Infinium HumanCore-24+ v1.0	yes
My32m2	My32	no	no	no	no	yes	yes	Infinium HumanCore-24+ v1.0	yes
My32m3	My32	no	no	no	no	yes	yes	Infinium HumanCore-24+ v1.0	yes
My32m4	My32	no	no	no	no	yes	yes	Infinium HumanCore-24+ v1.0	yes
My32m5	My32	no	no	no	no	yes	yes	Infinium HumanCore-24+ v1.0	yes
My32m6	My32	no	no	no	no	yes	yes	Infinium HumanCore-24+ v1.0	yes
My32m7	My32	no	no	no	no	yes	yes	Infinium HumanCore-24+ v1.0	yes
My32m8	My32	no	no	no	no	yes	yes	Infinium HumanCore-24+ v1.0	yes
My32m9	My32	low_coverage	no	no	no	yes	yes	Infinium HumanCore-24+ v1.0	yes
My32m10	My32	no	no	no	no	yes	yes	Infinium HumanCore-24+ v1.0	yes
My32m11	My32	no	no	no	no	yes	yes	Infinium HumanCore-24+ v1.0	yes
My32m12	My32	no	no	no	no	yes	yes	Infinium HumanCore-24+ v1.0	yes
My32m13	My32	no	no	no	no	yes	yes	HumanOmni 2.5-8 v1.2	no
My33m1	My33	no	no	no	no	yes	yes	Infinium HumanCore-24+ v1.0	yes
My33m2	My33	no	yes	completegenomics	no	no	yes	Infinium HumanCore-24+ v1.0	yes
My33m3	My33	yes	no	no	yes	no	yes	Infinium HumanCore-24+ v1.0	yes
My33m4	My33	no	no	no	no	yes	no	NA	no
My34m1	My34	no	no	no	no	yes	yes	Infinium HumanCore-24+ v1.0	yes
My36m1	My36	no	no	no	no	yes	yes	Infinium HumanCore-24+ v1.0	yes
My39m1	My39	no	no	no	no	yes	yes	Infinium HumanCore-24+ v1.0	yes
My40m1	My40	no	no	no	no	yes	yes	Infinium HumanCore-24+ v1.0	yes
My41m1	My41	no	no	no	no	yes	yes	Infinium HumanCore-24+ v1.0	yes
My42m1	My42	no	no	no	no	yes	yes	Infinium HumanCore-24+ v1.0	yes
My43m1	My43	no	no	no	no	yes	yes	Infinium HumanCore-24+ v1.0	yes
My44m1	My44	no	no	no	no	yes	yes	Infinium HumanCore-24+ v1.0	yes
My45m1	My45	no	no	no	no	yes	yes	Infinium HumanCore-24+ v1.0	yes
My45m2	My45	no	no	no	no	yes	yes	Infinium HumanCore-24+ v1.0	yes
My45m3	My45	no	no	no	no	yes	yes	Infinium HumanCore-24+ v1.0	yes
My45m4	My45	no	no	no	no	yes	yes	Infinium HumanCore-24+ v1.0	yes
My45m5	My45	no	no	completegenomics	no	no	yes	Infinium HumanCore-24+ v1.0	yes
My45m6	My45	no	no	no	no	yes	yes	Infinium HumanCore-24+ v1.0	yes
My46m1	My46	no	yes	completegenomics	no	no	yes	Infinium HumanCore-24+ v1.0	yes
My47m1	My47	no	yes	completegenomics	no	no	yes	Infinium HumanCore-24+ v1.0	yes
My47m2	My47	no	no	no	no	yes	yes	Infinium HumanCore-24+ v1.0	yes
My48m1	My48	no	yes	completegenomics	no	no	yes	Infinium HumanCore-24+ v1.0	yes
My48m2	My48	no	no	no	no	yes	yes	Infinium HumanCore-24+ v1.0	yes
My48m3	My48	no	no	no	no	yes	yes	Infinium HumanCore-24+ v1.0	yes
My49m1	My49	no	no	no	no	yes	yes	Infinium HumanCore-24+ v1.0	yes
My49m2	My49	no	no	no	no	yes	yes	Infinium HumanCore-24+ v1.0	yes
My49m3	My49	no	no	no	no	yes	yes	Infinium HumanCore-24+ v1.0	yes
My49m4	My49	no	no	no	no	yes	yes	Infinium HumanCore-24+ v1.0	yes
My49m5	My49	no	no	no	no	yes	yes	Infinium HumanCore-24+ v1.0	yes
My50m1	My50	no	no	no	no	yes	yes	Infinium HumanCore-24+ v1.0	yes
My51m1	My51	no	no	no	no	yes	yes	Infinium HumanCore-24+ v1.0	yes
My51m2	My51	no	no	no	no	yes	yes	Infinium HumanCore-24+ v1.0	yes
My51m3	My51	yes	no	illumina	no	no	yes	HumanOmni 2.5-8 v1.1	no
My52m1	My52	no	no	no	no	yes	yes	Infinium HumanCore-24+ v1.0	yes
My52m2	My52	no	yes	illumina	no	no	yes	HumanOmni 2.5-8 v1.1	no
My53m1	My53	no	no	no	no	yes	yes	Infinium HumanCore-24+ v1.0	yes
My53m2	My53	no	no	no	no	yes	yes	Infinium HumanCore-24+ v1.0	yes
My53m3	My53	no	no	no	no	yes	yes	Infinium HumanCore-24+ v1.0	yes
My53m4	My53	no	no	no	no	yes	yes	Infinium HumanCore-24+ v1.0	yes
My54m1	My54	no	no	illumina	no	no	yes	HumanOmni 2.5-8 v1.1	no
My54m2	My54	no	no	no	no	yes	yes	Infinium HumanCore-24+ v1.0	yes
My54m3	My54	no	no	no	no	yes	yes	Infinium HumanCore-24+ v1.0	yes
My55m1	My55	yes	no	no	no	no	yes	Infinium HumanCore-24+ v1.0	yes
My56m1	My56	yes	no	no	no	no	yes	Infinium HumanCore-24+ v1.0	yes
My57m1	My57	no	no	no	no	yes	yes	Infinium HumanCore-24+ v1.0	yes
My58m1	My58	yes	no	no	no	no	yes	Infinium HumanCore-24+ v1.0	yes
My60m1	My60	yes	no	no	yes	no	yes	Infinium HumanCore-24+ v1.0	yes
My61m1	My61	yes	no	no	no	no	yes	Infinium HumanCore-24+ v1.0	yes
My62m1	My62	no	no	no	yes	yes	yes	Infinium HumanCore-24+ v1.0	yes
My63m1	My63	no	no	no	no	yes	yes	Infinium HumanCore-24+ v1.0	yes
My64m1	My64	no	no	illumina, completegenomics	no	no	yes	Infinium HumanCore-24+ v1.0	yes
My64m2	My64	no	no	illumina	no	no	yes	Infinium HumanCore-24+ v1.0	yes
My64m3	My64	no	no	no	no	yes	yes	Infinium HumanCore-24+ v1.0	yes
My64m4	My64	no	yes	no	no	no	yes	Infinium HumanCore-24+ v1.0	yes
My65m1	My65	no	no	no	no	yes	yes	Infinium HumanCore-24+ v1.0	yes
My65m2	My65	no	yes	illumina	no	no	no	NA	no
My65m3	My65	no	no	no	no	yes	yes	Infinium HumanCore-24+ v1.0	yes
My65m4	My65	no	no	no	no	yes	yes	Infinium HumanCore-24+ v1.0	yes
My1001m1	My1001	no	no	no	no	yes	yes	Infinium HumanCore-24+ v1.0	yes
My1001m2	My1001	no	no	no	no	yes	yes	Infinium HumanCore-24+ v1.0	yes
My1001m3	My1001	no	no	no	no	yes	yes	Infinium HumanCore-24+ v1.0	yes
My1001m4	My1001	no	no	no	no	yes	yes	Infinium HumanCore-24+ v1.0	yes
My1001m5	My1001	no	no	no	no	yes	yes	Infinium HumanCore-24+ v1.0	yes
My1002m1	My1002	no	no	no	no	yes	yes	Infinium HumanCore-24+ v1.0	yes
My1002m2	My1002	no	no	no	no	yes	yes	Infinium HumanCore-24+ v1.0	yes
My1002m3	My1002	no	no	no	no	yes	yes	Infinium HumanCore-24+ v1.0	yes
My1002m4	My1002	no	no	no	no	yes	yes	Infinium HumanCore-24+ v1.0	yes
My1002m5	My1002	no	no	no	no	yes	yes	Infinium HumanCore-24+ v1.0	yes
My1002m6	My1002	no	no	no	no	yes	yes	Infinium HumanCore-24+ v1.0	yes
My1002m7	My1002	no	no	no	no	yes	yes	Infinium HumanCore-24+ v1.0	yes
My1002m8	My1002	no	no	no	no	yes	yes	Infinium HumanCore-24+ v1.0	yes
My1002m9	My1002	no	no	no	no	yes	yes	Infinium HumanCore-24+ v1.0	yes
My1002m10	My1002	no	no	no	no	yes	yes	Infinium HumanCore-24+ v1.0	yes
My1002m11	My1002	no	no	no	no	yes	yes	Infinium HumanCore-24+ v1.0	yes
My1002m12	My1002	no	no	no	no	yes	yes	Infinium HumanCore-24+ v1.0	yes
My1002m13	My1002	no	no	no	no	yes	yes	Infinium HumanCore-24+ v1.0	yes
My1002m14	My1002	no	no	no	no	yes	yes	Infinium HumanCore-24+ v1.0	yes
My1002m15	My1002	no	no	no	no	yes	yes	Infinium HumanCore-24+ v1.0	yes
My1002m16	My1002	no	no	no	no	yes	yes	Infinium HumanCore-24+ v1.0	yes
My1002m17	My1002	no	no	no	no	yes	yes	Infinium HumanCore-24+ v1.0	yes
My1002m18	My1002	no	no	no	no	yes	yes	Infinium HumanCore-24+ v1.0	yes
My1002m19	My1002	no	no	no	no	yes	yes	Infinium HumanCore-24+ v1.0	yes
My1003m1	My1003	yes	no	illumina	yes	no	yes	Infinium HumanCore-24+ v1.0	yes
My1003m2	My1003	no	no	illumina	no	no	yes	Infinium HumanCore-24+ v1.0	yes
My1004m1	My1004	yes	no	no	yes	no	yes	Infinium HumanCore-24+ v1.0	yes
My1007m1	My1007	yes	no	no	yes	no	yes	Infinium HumanCore-24+ v1.0	yes
My1008m1	My1008	no	yes	no	no	no	yes	Infinium HumanCore-24+ v1.0	yes
My1008m2	My1008	yes	yes	no	yes	no	yes	Infinium HumanCore-24+ v1.0	yes
My1009m1	My1009	no	no	no	no	yes	yes	Infinium HumanCore-24+ v1.0	yes
My1009m2	My1009	no	no	no	no	yes	yes	Infinium HumanCore-24+ v1.0	yes
My1010m1	My1010	yes	no	no	yes	no	yes	Infinium HumanCore-24+ v1.0	yes
My1010m2	My1010	no	no	no	no	yes	yes	Infinium HumanCore-24+ v1.0	yes
My1010m3	My1010	no	no	no	no	yes	yes	Infinium HumanCore-24+ v1.0	yes
My1011m1	My1011	no	no	no	no	yes	yes	Infinium HumanCore-24+ v1.0	yes
My1011m2	My1011	no	yes	no	no	no	yes	Infinium HumanCore-24+ v1.0	yes
My1011m3	My1011	yes	no	no	no	no	yes	Infinium HumanCore-24+ v1.0	yes
My1011m4	My1011	no	yes	no	no	no	yes	Infinium HumanCore-24+ v1.0	yes
My1011m5	My1011	no	no	no	no	yes	yes	Infinium HumanCore-24+ v1.0	yes
My1011m6	My1011	no	no	no	no	yes	yes	Infinium HumanCore-24+ v1.0	yes
My1012m1	My1012	no	no	no	no	yes	yes	Infinium HumanCore-24+ v1.0	yes
My1012m2	My1012	no	no	no	no	yes	yes	Infinium HumanCore-24+ v1.0	yes
My1012m3	My1012	no	no	no	no	yes	yes	Infinium HumanCore-24+ v1.0	yes
My1012m4	My1012	no	no	no	no	yes	yes	Infinium HumanCore-24+ v1.0	yes
My1012m5	My1012	no	no	no	no	yes	yes	Infinium HumanCore-24+ v1.0	yes
My1012m6	My1012	no	no	no	no	yes	yes	Infinium HumanCore-24+ v1.0	yes
My1012m7	My1012	no	no	no	no	yes	yes	Infinium HumanCore-24+ v1.0	yes
My1012m8	My1012	no	no	no	no	yes	yes	Infinium HumanCore-24+ v1.0	yes
My1013m1	My1013	yes	no	no	yes	no	yes	Infinium HumanCore-24+ v1.0	yes
My1014m1	My1014	no	no	no	no	yes	yes	Infinium HumanCore-24+ v1.0	yes
My1014m2	My1014	no	no	no	no	yes	yes	Infinium HumanCore-24+ v1.0	yes
My1014m3	My1014	no	no	no	no	yes	yes	Infinium HumanCore-24+ v1.0	yes
My1014m4	My1014	no	no	no	no	yes	yes	Infinium HumanCore-24+ v1.0	yes
My1014m5	My1014	no	no	no	no	yes	yes	Infinium HumanCore-24+ v1.0	yes
My5001m1	My5001	no	no	no	no	yes	yes	HumanOmni 2.5-8 v1.1	no
My5001m2	My5001	no	no	no	no	yes	yes	HumanOmni 2.5-8 v1.1	no
My5001m3	My5001	no	no	no	no	yes	yes	HumanOmni 2.5-8 v1.1	no
My5001m4	My5001	no	no	no	no	yes	yes	HumanOmni 2.5-8 v1.1	no
My5002m1	My5002	yes	no	no	no	no	yes	Infinium HumanCore-24+ v1.0	yes
My5002m2	My5002	no	no	no	no	yes	yes	Infinium HumanCore-24+ v1.0	yes
My5004m1	My5004	no	no	no	no	yes	yes	Infinium HumanCore-24+ v1.0	yes
My5004m2	My5004	no	no	no	no	yes	yes	Infinium HumanCore-24+ v1.0	yes
My5004m3	My5004	no	no	no	no	yes	yes	Infinium HumanCore-24+ v1.0	yes
My5004m4	My5004	no	no	no	no	yes	yes	Infinium HumanCore-24+ v1.0	yes
My5004m5	My5004	no	no	no	no	yes	yes	Infinium HumanCore-24+ v1.0	yes
My5004m6	My5004	no	no	no	no	yes	yes	Infinium HumanCore-24+ v1.0	yes
My5004m7	My5004	no	no	no	no	yes	yes	Infinium HumanCore-24+ v1.0	yes
My5004m8	My5004	no	no	no	no	yes	yes	Infinium HumanCore-24+ v1.0	yes
My5004m9	My5004	no	no	no	no	yes	yes	HumanOmni 2.5-8 v1.1	no
My5005m1	My5005	no	no	illumina	no	no	yes	HumanOmni 2.5-8 v1.1	no
My5005m2	My5005	no	no	no	no	yes	yes	HumanOmni 2.5-8 v1.1	no
My5005m3	My5005	no	no	no	no	yes	yes	Infinium HumanCore-24+ v1.0	yes
My5005m4	My5005	yes	no	no	yes	no	yes	HumanOmni 2.5-8 v1.1	no
My5005m5	My5005	no	no	no	no	yes	yes	HumanOmni 2.5-8 v1.1	no
My5005m6	My5005	no	no	no	no	yes	yes	HumanOmni 2.5-8 v1.1	no
My5005m7	My5005	no	no	no	no	yes	yes	Infinium HumanCore-24+ v1.0	yes
My5006m1	My5006	no	no	illumina	yes	no	yes	HumanOmni 2.5-8 v1.1	no
My5006m2	My5006	no	no	no	no	yes	yes	HumanOmni 2.5-8 v1.1	no
My5006m3	My5006	no	no	no	no	yes	yes	HumanOmni 2.5-8 v1.1	no
My5006m4	My5006	no	no	illumina	no	no	yes	HumanOmni 2.5-8 v1.1	no
My5006m5	My5006	no	no	no	no	yes	yes	HumanOmni 2.5-8 v1.1	no
My5006m6	My5006	no	no	no	no	yes	yes	HumanOmni 2.5-8 v1.1	no
My5006m7	My5006	no	no	no	no	yes	no	NA	no
My5006m8	My5006	no	no	no	no	yes	no	NA	no
My5006m9	My5006	no	no	illumina	no	no	yes	HumanOmni 2.5-8 v1.1	no
My5006m10	My5006	no	no	no	no	yes	yes	HumanOmni 2.5-8 v1.1	no
My5006m11	My5006	no	no	no	no	yes	yes	HumanOmni 2.5-8 v1.1	no
My5006m12	My5006	no	no	no	no	yes	yes	HumanOmni 2.5-8 v1.1	no
My5006m13	My5006	no	no	no	no	yes	no	NA	no
My5006m14	My5006	no	no	no	no	yes	no	NA	no
My5006m15	My5006	no	no	no	no	yes	no	NA	no
My5007m1	My5007	yes	no	no	yes	no	yes	HumanOmni 2.5-8 v1.1	no
My5007m2	My5007	no	no	illumina	no	no	yes	HumanOmni 2.5-8 v1.1	no
My5007m3	My5007	yes	no	no	yes	no	yes	HumanOmni 2.5-8 v1.1	no
My5008m1	My5008	no	no	no	no	yes	yes	HumanOmni 2.5-8 v1.1	no
My5008m3	My5008	no	no	illumina	no	no	yes	HumanOmni 2.5-8 v1.1	no
My5008m4	My5008	no	no	no	no	yes	yes	HumanOmni 2.5-8 v1.1	no
My5008m5	My5008	no	no	no	no	yes	yes	HumanOmni 2.5-8 v1.1	no
My5008m6	My5008	no	no	no	no	yes	yes	HumanOmni 2.5-8 v1.1	no
My5008m7	My5008	no	no	no	no	yes	yes	HumanOmni 2.5-8 v1.1	no
My5008m8	My5008	no	no	no	no	yes	yes	HumanOmni 2.5-8 v1.1	no
My5008m9	My5008	no	no	no	no	yes	yes	HumanOmni 2.5-8 v1.1	no
My5008m10	My5008	no	no	no	no	yes	yes	Infinium HumanCore-24+ v1.0	yes
My5008m11	My5008	no	no	no	no	yes	yes	Infinium HumanCore-24+ v1.0	yes
My5008m12	My5008	no	no	no	no	yes	yes	HumanOmni 2.5-8 v1.1	no
My5008m13	My5008	no	no	no	no	yes	yes	HumanOmni 2.5-8 v1.1	no
My5008m14	My5008	no	no	no	no	yes	yes	HumanOmni 2.5-8 v1.1	no
My5008m15	My5008	no	no	no	no	yes	yes	Infinium HumanCore-24+ v1.0	yes
My5008m16	My5008	no	no	no	no	yes	no	NA	no
My5009m1	My5009	no	no	no	no	yes	yes	HumanOmni 2.5-8 v1.1	no
My5009m2	My5009	no	no	no	no	yes	yes	Infinium HumanCore-24+ v1.0	yes
My5009m3	My5009	no	no	no	no	yes	yes	HumanOmni 2.5-8 v1.1	no
My5009m4	My5009	no	no	no	no	yes	yes	HumanOmni 2.5-8 v1.1	no
My5009m5	My5009	no	no	no	no	yes	yes	HumanOmni 2.5-8 v1.1	no
My5009m6	My5009	no	no	no	no	yes	yes	HumanOmni 2.5-8 v1.1	no
My5009m7	My5009	no	no	no	no	yes	yes	HumanOmni 2.5-8 v1.1	no
My5009m8	My5009	no	no	no	no	yes	yes	Infinium HumanCore-24+ v1.0	yes
My5009m9	My5009	no	no	no	no	yes	yes	HumanOmni 2.5-8 v1.1	no
My5009m10	My5009	no	no	no	no	yes	yes	Infinium HumanCore-24+ v1.0	yes
My5010m1	My5010	no	no	no	no	yes	yes	Infinium HumanCore-24+ v1.0	yes
My5010m2	My5010	no	no	no	no	yes	yes	Infinium HumanCore-24+ v1.0	yes
My5010m3	My5010	no	no	no	no	yes	yes	Infinium HumanCore-24+ v1.0	yes
My5011m1	My5011	no	no	no	no	yes	yes	HumanOmni 2.5-8 v1.1	no
My5011m2	My5011	no	no	no	no	yes	yes	HumanOmni 2.5-8 v1.1	no
My5011m3	My5011	no	no	no	no	yes	yes	HumanOmni 2.5-8 v1.1	no
My5011m4	My5011	no	no	no	no	yes	yes	HumanOmni 2.5-8 v1.1	no
My5011m5	My5011	yes	no	no	yes	no	yes	HumanOmni 2.5-8 v1.1	no
My5011m6	My5011	no	no	no	no	yes	yes	HumanOmni 2.5-8 v1.1	no
My5011m7	My5011	no	no	no	no	yes	yes	HumanOmni 2.5-8 v1.1	no
My5012m1	My5012	no	no	no	no	yes	yes	HumanOmni 2.5-8 v1.1	no
My5012m2	My5012	no	no	no	no	yes	yes	HumanOmni 2.5-8 v1.1	no
My5012m3	My5012	no	no	no	no	yes	yes	Infinium HumanCore-24+ v1.0	yes
My5012m4	My5012	no	no	no	no	yes	yes	HumanOmni 2.5-8 v1.1	no
My5012m5	My5012	no	no	no	no	yes	yes	HumanOmni 2.5-8 v1.1	no
My5012m6	My5012	no	no	no	no	yes	yes	Infinium HumanCore-24+ v1.0	yes
My5012m7	My5012	no	no	no	no	yes	yes	HumanOmni 2.5-8 v1.1	no
My5012m8	My5012	no	no	no	no	yes	yes	Infinium HumanCore-24+ v1.0	yes
My5012m9	My5012	no	no	no	no	yes	yes	HumanOmni 2.5-8 v1.1	no
My5012m10	My5012	no	no	no	no	yes	yes	Infinium HumanCore-24+ v1.0	yes
My5012m11	My5012	no	no	no	no	yes	yes	HumanOmni 2.5-8 v1.1	no
My5012m12	My5012	no	no	no	no	yes	yes	HumanOmni 2.5-8 v1.1	no
My5012m13	My5012	no	no	no	no	yes	yes	Infinium HumanCore-24+ v1.0	yes
My5012m14	My5012	no	no	no	no	yes	yes	Infinium HumanCore-24+ v1.0	yes
My5013m1	My5013	no	no	no	no	yes	yes	HumanOmni 2.5-8 v1.1	no
My5013m2	My5013	no	no	no	no	yes	yes	Infinium HumanCore-24+ v1.0	yes
My5013m3	My5013	no	no	no	no	yes	yes	HumanOmni 2.5-8 v1.1	no
My5013m4	My5013	no	no	no	no	yes	yes	Infinium HumanCore-24+ v1.0	yes
My5013m5	My5013	no	no	no	no	yes	yes	HumanOmni 2.5-8 v1.1	no
My5013m6	My5013	no	no	no	no	yes	yes	HumanOmni 2.5-8 v1.1	no
My5013m7	My5013	no	no	no	no	yes	yes	HumanOmni 2.5-8 v1.1	no
My5013m8	My5013	no	no	no	no	yes	yes	HumanOmni 2.5-8 v1.1	no
My5013m9	My5013	no	no	no	no	yes	yes	Infinium HumanCore-24+ v1.0	yes
My5013m10	My5013	no	no	no	no	yes	yes	HumanOmni 2.5-8 v1.1	no
My5013m11	My5013	no	no	no	no	yes	yes	Infinium HumanCore-24+ v1.0	yes
My5013m12	My5013	no	no	no	no	yes	yes	Infinium HumanCore-24+ v1.0	yes
My5013m13	My5013	no	no	no	no	yes	yes	HumanOmni 2.5-8 v1.1	no
My5013m14	My5013	no	no	no	no	yes	yes	Infinium HumanCore-24+ v1.0	yes
My5014m1	My5014	no	no	no	no	yes	yes	HumanOmni 2.5-8 v1.1	no
My5014m2	My5014	no	no	illumina	no	no	yes	HumanOmni 2.5-8 v1.1	no
My5014m3	My5014	no	no	no	no	yes	yes	HumanOmni 2.5-8 v1.1	no
My5015m1	My5015	no	no	no	no	yes	yes	Infinium HumanCore-24+ v1.0	yes
My5015m2	My5015	no	no	no	no	yes	yes	Infinium HumanCore-24+ v1.0	yes
My5016m1	My5016	no	no	no	no	yes	yes	Infinium HumanCore-24+ v1.0	yes
My5017m1	My5017	no	no	no	no	yes	yes	Infinium HumanCore-24+ v1.0	yes
My5017m2	My5017	no	no	no	no	yes	yes	Infinium HumanCore-24+ v1.0	yes
My5017m3	My5017	no	no	no	no	yes	yes	Infinium HumanCore-24+ v1.0	yes
My5017m4	My5017	no	no	no	no	yes	yes	Infinium HumanCore-24+ v1.0	yes
My5017m5	My5017	no	no	no	no	yes	yes	Infinium HumanCore-24+ v1.0	yes
My5018m1	My5018	no	no	no	no	yes	yes	Infinium HumanCore-24+ v1.0	yes
My5018m2	My5018	no	no	no	no	yes	yes	Infinium HumanCore-24+ v1.0	yes
My5018m3	My5018	no	no	no	no	yes	yes	Infinium HumanCore-24+ v1.0	yes
My5018m4	My5018	no	no	no	no	yes	yes	Infinium HumanCore-24+ v1.0	yes
My5018m5	My5018	no	no	no	no	yes	yes	Infinium HumanCore-24+ v1.0	yes
My5018m6	My5018	no	no	no	no	yes	yes	Infinium HumanCore-24+ v1.0	yes
My5018m7	My5018	no	no	no	no	yes	yes	Infinium HumanCore-24+ v1.0	yes
My5018m8	My5018	no	no	no	no	yes	yes	Infinium HumanCore-24+ v1.0	yes
My5018m9	My5018	no	no	no	no	yes	yes	Infinium HumanCore-24+ v1.0	yes
My5019m1	My5019	yes	no	no	yes	no	yes	Infinium HumanCore-24+ v1.0	yes
My5019m2	My5019	no	no	no	no	yes	yes	Infinium HumanCore-24+ v1.0	yes
My5019m3	My5019	no	no	no	no	yes	yes	Infinium HumanCore-24+ v1.0	yes
My5019m4	My5019	no	no	no	no	yes	yes	Infinium HumanCore-24+ v1.0	yes
My5019m5	My5019	no	no	no	no	yes	yes	Infinium HumanCore-24+ v1.0	yes
My5019m6	My5019	no	no	no	no	yes	yes	Infinium HumanCore-24+ v1.0	yes
My5019m7	My5019	no	no	no	no	yes	yes	Infinium HumanCore-24+ v1.0	yes
My8001m1	My8001	no	no	no	no	yes	yes	Infinium HumanCore-24+ v1.0	yes
My8001m2	My8001	no	no	no	no	yes	yes	Infinium HumanCore-24+ v1.0	yes
My8001m3	My8001	no	no	no	no	yes	yes	Infinium HumanCore-24+ v1.0	yes
My8001m4	My8001	no	no	no	no	yes	yes	Infinium HumanCore-24+ v1.0	yes
My8001m5	My8001	no	no	no	no	yes	yes	Infinium HumanCore-24+ v1.0	yes
My8001m6	My8001	no	no	no	no	yes	yes	Infinium HumanCore-24+ v1.0	yes
My8002m1	My8002	no	no	no	no	yes	yes	Infinium HumanCore-24+ v1.0	yes
My8002m2	My8002	no	no	no	no	yes	yes	Infinium HumanCore-24+ v1.0	yes
My8002m3	My8002	yes	no	no	yes	no	yes	Infinium HumanCore-24+ v1.0	yes
My8003m1	My8003	no	no	no	no	yes	yes	Infinium HumanCore-24+ v1.0	yes
My8003m2	My8003	no	no	no	no	yes	no	NA	no
My8003m3	My8003	no	no	no	no	yes	no	NA	no
My8003m4	My8003	no	no	no	no	yes	no	NA	no
My8004m1	My8004	no	no	no	no	yes	yes	Infinium HumanCore-24+ v1.0	yes
My8004m2	My8004	no	no	no	no	yes	yes	Infinium HumanCore-24+ v1.0	yes
My8004m3	My8004	no	no	no	no	yes	yes	Infinium HumanCore-24+ v1.0	yes
My8004m4	My8004	yes	no	illumina	no	no	yes	Infinium HumanCore-24+ v1.0	yes
My8004m5	My8004	no	no	no	no	yes	yes	Infinium HumanCore-24+ v1.0	yes
My8005m1	My8005	no	no	no	no	yes	yes	Infinium HumanCore-24+ v1.0	yes
My8005m2	My8005	yes	no	no	yes	no	yes	Infinium HumanCore-24+ v1.0	yes
My8007m1	My8007	no	no	no	no	yes	yes	Infinium HumanCore-24+ v1.0	yes
My8008m1	My8008	no	no	no	no	yes	yes	Infinium HumanCore-24+ v1.0	yes
My8008m2	My8008	no	no	no	no	yes	yes	Infinium HumanCore-24+ v1.0	yes
My8008m3	My8008	no	no	no	no	yes	yes	Infinium HumanCore-24+ v1.0	yes
My8008m4	My8008	no	no	no	no	yes	yes	Infinium HumanCore-24+ v1.0	yes
My8008m5	My8008	no	no	no	no	yes	yes	Infinium HumanCore-24+ v1.0	yes
My8008m6	My8008	no	no	no	no	yes	no	NA	no
My8009m1	My8009	no	no	no	no	yes	no	NA	no
My8009m2	My8009	no	no	no	no	yes	no	NA	no
My8010m1	My8010	no	no	no	no	yes	no	NA	no
My8010m2	My8010	no	no	no	no	yes	no	NA	no
My8010m4	My8010	no	no	no	no	yes	no	NA	no
My8010m5	My8010	no	no	no	no	yes	no	NA	no
My8011m1	My8011	no	no	no	no	yes	yes	Infinium HumanCore-24+ v1.0	yes
My8011m2	My8011	no	no	no	no	yes	yes	Infinium HumanCore-24+ v1.0	yes
My8011m3	My8011	yes	no	no	yes	no	yes	Infinium HumanCore-24+ v1.0	yes
My8012m1	My8012	no	no	no	no	yes	yes	Infinium HumanCore-24+ v1.0	yes
My8012m2	My8012	no	no	no	no	yes	yes	Infinium HumanCore-24+ v1.0	yes
My8012m3	My8012	no	no	no	no	yes	yes	Infinium HumanCore-24+ v1.0	yes
My8012m4	My8012	no	no	no	no	yes	yes	Infinium HumanCore-24+ v1.0	yes
My8013m1	My8013	no	no	no	no	yes	yes	Infinium HumanCore-24+ v1.0	yes
My8013m2	My8013	no	no	no	no	yes	yes	Infinium HumanCore-24+ v1.0	yes
My8013m3	My8013	no	no	no	no	yes	yes	Infinium HumanCore-24+ v1.0	yes
My8013m4	My8013	no	no	no	no	yes	yes	Infinium HumanCore-24+ v1.0	yes
My8014m1	My8014	no	no	no	no	yes	no	NA	no
My8014m2	My8014	no	no	no	no	yes	no	NA	no
My8014m3	My8014	no	no	no	no	yes	no	NA	no
My8014m4	My8014	no	no	no	no	yes	no	NA	no
My8014m5	My8014	no	no	no	no	yes	no	NA	no
My8014m6	My8014	no	no	no	no	yes	no	NA	no
My8014m7	My8014	no	no	no	no	yes	no	NA	no
My8014m8	My8014	no	no	no	no	yes	no	NA	no
My8015m1	My8015	no	no	no	no	yes	yes	Infinium HumanCore-24+ v1.0	yes
My8016m1	My8016	yes	no	no	yes	no	yes	Infinium HumanCore-24+ v1.0	no
My8016m2	My8016	yes	no	no	yes	no	yes	Infinium HumanCore-24+ v1.0	yes
My8017m1	My8017	no	no	no	no	yes	yes	Infinium HumanCore-24+ v1.0	yes
My8017m2	My8017	no	no	no	no	yes	yes	Infinium HumanCore-24+ v1.0	yes
My8017m3	My8017	no	no	no	no	yes	yes	Infinium HumanCore-24+ v1.0	yes
My8017m4	My8017	yes	no	no	yes	no	yes	Infinium HumanCore-24+ v1.0	yes
My8018m1	My8018	yes	no	no	yes	no	yes	Infinium HumanCore-24+ v1.0	yes
My8019m1	My8019	no	no	no	no	yes	yes	Infinium HumanCore-24+ v1.0	yes
My8019m2	My8019	no	no	no	no	yes	yes	Infinium HumanCore-24+ v1.0	yes
My8019m3	My8019	no	no	no	no	yes	yes	Infinium HumanCore-24+ v1.0	yes
My8019m4	My8019	no	no	no	no	yes	yes	Infinium HumanCore-24+ v1.0	yes
My8020m1	My8020	yes	no	no	yes	no	yes	Infinium HumanCore-24+ v1.0	yes
My8020m2	My8020	no	no	no	no	yes	yes	Infinium HumanCore-24+ v1.0	yes
My8020m3	My8020	no	no	no	no	yes	yes	Infinium HumanCore-24+ v1.0	yes
My8020m4	My8020	no	no	no	no	yes	yes	Infinium HumanCore-24+ v1.0	yes
My8021m1	My8021	no	no	no	no	yes	yes	Infinium HumanCore-24+ v1.0	yes
My8021m2	My8021	no	no	no	no	yes	yes	Infinium HumanCore-24+ v1.0	yes
My8021m3	My8021	no	no	no	no	yes	yes	Infinium HumanCore-24+ v1.0	yes
My8021m4	My8021	no	no	no	no	yes	yes	Infinium HumanCore-24+ v1.0	yes
My8021m5	My8021	no	no	no	no	yes	yes	Infinium HumanCore-24+ v1.0	yes
My8022m1	My8022	no	no	no	no	yes	yes	Infinium HumanCore-24+ v1.0	yes
My8022m2	My8022	no	no	no	no	yes	yes	Infinium HumanCore-24+ v1.0	yes
My8022m3	My8022	no	no	no	no	yes	yes	Infinium HumanCore-24+ v1.0	yes
My8022m4	My8022	no	no	no	no	yes	yes	Infinium HumanCore-24+ v1.0	yes
My8022m5	My8022	no	no	no	no	yes	yes	Infinium HumanCore-24+ v1.0	yes
My8022m6	My8022	no	no	no	no	yes	yes	Infinium HumanCore-24+ v1.0	yes
My8022m7	My8022	no	no	no	no	yes	yes	Infinium HumanCore-24+ v1.0	yes
My8023m1	My8023	no	no	no	no	yes	yes	Infinium HumanCore-24+ v1.0	yes
My8024m1	My8024	yes	no	no	yes	no	yes	Infinium HumanCore-24+ v1.0	yes
My8024m2	My8024	no	no	no	no	yes	yes	Infinium HumanCore-24+ v1.0	yes
My8025m1	My8025	yes	no	no	yes	no	yes	Infinium HumanCore-24+ v1.0	yes
My8025m2	My8025	yes	no	no	yes	no	yes	Infinium HumanCore-24+ v1.0	yes
My8026m1	My8026	no	no	no	no	yes	yes	Infinium HumanCore-24+ v1.0	yes
My8027m1	My8027	no	no	no	no	yes	yes	Infinium HumanCore-24+ v1.1	yes
My8028m1	My8028	no	no	no	no	yes	yes	Infinium HumanCore-24+ v1.1	yes
My8029m1	My8029	no	no	no	no	yes	yes	Infinium HumanCore-24+ v1.1	yes
My8029m2	My8029	no	no	no	no	yes	yes	Infinium HumanCore-24+ v1.1	yes
My8030m1	My8030	no	no	no	no	yes	yes	Infinium HumanCore-24+ v1.1	yes
My6002m1	My6002	no	no	no	no	yes	yes	Infinium HumanCore-24+ v1.0	yes
My6002m2	My6002	no	no	no	no	yes	yes	Infinium HumanCore-24+ v1.0	yes
My6002m3	My6002	no	no	no	no	yes	yes	Infinium HumanCore-24+ v1.0	yes
My6004m1	My6004	no	no	no	no	yes	yes	Infinium HumanCore-24+ v1.0	yes
My6004m2	My6004	no	no	no	no	yes	yes	Infinium HumanCore-24+ v1.0	yes
My6004m3	My6004	no	no	no	no	yes	yes	Infinium HumanCore-24+ v1.0	yes
My6005m1	My6005	no	no	no	no	yes	yes	Infinium HumanCore-24+ v1.0	yes
My6005m2	My6005	no	no	no	no	yes	yes	Infinium HumanCore-24+ v1.0	yes
My6006m1	My6006	yes	no	no	yes	no	yes	Infinium HumanCore-24+ v1.0	yes
My6008m1	My6008	no	no	no	no	yes	yes	Infinium HumanCore-24+ v1.0	yes
My6008m2	My6008	no	no	no	no	yes	yes	Infinium HumanCore-24+ v1.0	yes
My6008m3	My6008	no	no	no	no	yes	yes	Infinium HumanCore-24+ v1.0	yes
My6008m4	My6008	no	no	no	no	yes	yes	Infinium HumanCore-24+ v1.0	yes
My6009m1	My6009	no	no	no	no	yes	yes	Infinium HumanCore-24+ v1.0	yes
My6010m1	My6010	no	no	no	no	yes	yes	Infinium HumanCore-24+ v1.0	yes
My6010m2	My6010	no	no	no	no	yes	yes	Infinium HumanCore-24+ v1.0	yes
My6010m3	My6010	yes	no	illumina	yes	no	yes	HumanOmni 2.5-8 v1.2	no
My6011m1	My6011	yes	no	no	yes	no	yes	Infinium HumanCore-24+ v1.0	yes
My6012m1	My6012	yes	no	no	yes	no	yes	Infinium HumanCore-24+ v1.0	yes
My6012m2	My6012	no	no	no	no	yes	yes	Infinium HumanCore-24+ v1.0	no
My6012m3	My6012	no	no	no	no	yes	yes	Infinium HumanCore-24+ v1.0	yes
My6013m1	My6013	no	no	no	no	yes	yes	Infinium HumanCore-24+ v1.0	yes
My6013m2	My6013	no	no	no	no	yes	yes	Infinium HumanCore-24+ v1.0	yes
My6013m3	My6013	yes	no	no	yes	no	yes	Infinium HumanCore-24+ v1.0	yes
My6014m1	My6014	yes	no	illumina	no	no	yes	Infinium HumanCore-24+ v1.0	yes
My6014m2	My6014	no	no	no	no	yes	yes	Infinium HumanCore-24+ v1.0	yes
My6015m1	My6015	no	no	no	no	yes	yes	Infinium HumanCore-24+ v1.0	yes
My6016m1	My6016	no	no	no	no	yes	yes	Infinium HumanCore-24+ v1.0	yes
My6016m2	My6016	no	no	no	no	yes	yes	Infinium HumanCore-24+ v1.0	yes
My6017m1	My6017	no	no	no	no	yes	yes	Infinium HumanCore-24+ v1.0	yes
My6017m2	My6017	no	no	no	no	yes	yes	Infinium HumanCore-24+ v1.0	yes
My6017m3	My6017	no	no	no	no	yes	yes	Infinium HumanCore-24+ v1.0	yes
My6017m4	My6017	no	no	no	no	yes	yes	Infinium HumanCore-24+ v1.0	yes
My6017m5	My6017	no	no	no	no	yes	yes	Infinium HumanCore-24+ v1.0	yes
My6018m1	My6018	yes	no	no	no	no	yes	Infinium HumanCore-24+ v1.0	yes
My6018m2	My6018	no	no	no	no	yes	yes	Infinium HumanCore-24+ v1.0	yes
My6018m3	My6018	no	no	no	no	yes	yes	Infinium HumanCore-24+ v1.0	yes
My6018m4	My6018	no	no	no	no	yes	yes	Infinium HumanCore-24+ v1.0	yes
My6019m1	My6019	no	no	no	no	yes	yes	Infinium HumanCore-24+ v1.0	yes
My6020m1	My6020	yes	no	illumina	no	no	yes	Infinium HumanCore-24+ v1.0	yes
My6020m2	My6020	no	no	no	no	yes	yes	Infinium HumanCore-24+ v1.0	yes
My6020m3	My6020	yes	no	no	yes	no	yes	Infinium HumanCore-24+ v1.0	yes
My6021m1	My6021	yes	no	illumina	no	no	yes	HumanOmni 2.5-8 v1.2	no
My6022m1	My6022	yes	no	no	yes	no	yes	Infinium HumanCore-24+ v1.0	yes
My6022m2	My6022	no	no	no	no	yes	yes	Infinium HumanCore-24+ v1.0	yes
My6023m1	My6023	low_coverage	no	no	yes	yes	yes	Infinium HumanCore-24+ v1.0	yes
My6024m1	My6024	yes	no	illumina	yes	no	yes	Infinium HumanCore-24+ v1.0	yes
My6025m1	My6025	no	no	no	no	yes	yes	Infinium HumanCore-24+ v1.0	yes
My6026m1	My6026	no	no	no	no	yes	yes	Infinium HumanCore-24+ v1.0	yes
My6027m1	My6027	yes	no	no	yes	no	yes	Infinium HumanCore-24+ v1.0	yes
My6028m1	My6028	no	no	no	no	yes	yes	Infinium HumanCore-24+ v1.0	yes
My6030m1	My6030	no	no	no	no	yes	yes	Infinium HumanCore-24+ v1.0	yes
My6030m2	My6030	no	no	no	no	yes	yes	Infinium HumanCore-24+ v1.0	yes
My6030m3	My6030	no	no	no	no	yes	yes	Infinium HumanCore-24+ v1.0	yes
My6031m1	My6031	yes	no	no	no	no	yes	Infinium HumanCore-24+ v1.0	yes
My6031m2	My6031	no	no	no	no	yes	yes	Infinium HumanCore-24+ v1.0	yes
My6031m3	My6031	no	no	no	no	yes	yes	Infinium HumanCore-24+ v1.0	yes
My6032m1	My6032	no	no	no	no	yes	yes	Infinium HumanCore-24+ v1.0	yes
My6033m1	My6033	yes	no	no	yes	no	yes	Infinium HumanCore-24+ v1.0	yes
My6033m2	My6033	no	no	no	no	yes	yes	Infinium HumanCore-24+ v1.0	yes
My6033m3	My6033	no	no	no	no	yes	yes	Infinium HumanCore-24+ v1.0	yes
My6033m4	My6033	no	no	no	no	yes	yes	Infinium HumanCore-24+ v1.0	yes
My6034m1	My6034	no	no	no	no	yes	yes	Infinium HumanCore-24+ v1.0	yes
My6034m2	My6034	no	no	no	no	yes	yes	Infinium HumanCore-24+ v1.0	yes
My6034m3	My6034	no	no	no	no	yes	yes	Infinium HumanCore-24+ v1.0	yes
My6035m1	My6035	no	no	no	no	yes	yes	Infinium HumanCore-24+ v1.0	yes
My6036m1	My6036	yes	no	no	no	no	yes	Infinium HumanCore-24+ v1.0	yes
My6036m2	My6036	no	no	no	no	yes	yes	Infinium HumanCore-24+ v1.0	yes
My6036m3	My6036	no	no	no	no	yes	yes	Infinium HumanCore-24+ v1.0	yes
My6036m4	My6036	yes	no	illumina	no	no	yes	Infinium HumanCore-24+ v1.0	yes
My6036m5	My6036	yes	no	no	yes	no	yes	Infinium HumanCore-24+ v1.0	yes
My6036m6	My6036	no	no	no	no	yes	yes	Infinium HumanCore-24+ v1.0	yes
My6037m1	My6037	yes	no	no	yes	no	yes	Infinium HumanCore-24+ v1.0	yes
My6037m2	My6037	no	no	no	no	yes	yes	Infinium HumanCore-24+ v1.0	yes
My6037m3	My6037	low_coverage	no	no	yes	yes	yes	Infinium HumanCore-24+ v1.0	yes
My6038m1	My6038	yes	no	no	yes	no	yes	Infinium HumanCore-24+ v1.0	yes
My6039m1	My6039	no	no	no	no	yes	yes	Infinium HumanCore-24+ v1.0	yes
My6043m1	My6043	no	no	no	no	yes	yes	Infinium HumanCore-24+ v1.0	yes
My6043m2	My6043	no	no	no	no	yes	yes	Infinium HumanCore-24+ v1.0	yes
My6045m1	My6045	no	no	no	no	yes	yes	Infinium HumanCore-24+ v1.0	yes
My6046m1	My6046	no	no	no	no	yes	yes	Infinium HumanCore-24+ v1.0	yes
My6047m1	My6047	no	no	no	no	yes	yes	Infinium HumanCore-24+ v1.0	yes
My6047m2	My6047	no	no	no	no	yes	yes	Infinium HumanCore-24+ v1.0	yes
My6047m3	My6047	no	no	no	no	yes	yes	Infinium HumanCore-24+ v1.0	yes
My6047m4	My6047	no	no	no	no	yes	yes	Infinium HumanCore-24+ v1.0	yes
My6047m5	My6047	no	no	no	no	yes	yes	Infinium HumanCore-24+ v1.0	yes
My6047m6	My6047	yes	no	no	yes	no	yes	Infinium HumanCore-24+ v1.0	yes
My6048m2	My6048	yes	no	no	no	no	yes	Infinium HumanCore-24+ v1.0	yes
My6049m1	My6049	no	no	no	no	yes	yes	Infinium HumanCore-24+ v1.0	yes
My6049m2	My6049	no	no	no	no	yes	yes	Infinium HumanCore-24+ v1.0	yes
My6049m3	My6049	no	no	no	no	yes	yes	Infinium HumanCore-24+ v1.0	yes
My6049m4	My6049	no	no	no	no	yes	yes	Infinium HumanCore-24+ v1.0	yes
My6050m1	My6050	no	no	no	no	yes	yes	Infinium HumanCore-24+ v1.0	yes
My6050m2	My6050	no	no	no	no	yes	yes	Infinium HumanCore-24+ v1.0	yes
My6050m3	My6050	yes	no	no	no	no	yes	Infinium HumanCore-24+ v1.0	yes
My6050m4	My6050	no	no	no	no	yes	yes	Infinium HumanCore-24+ v1.0	yes
My6050m5	My6050	no	no	no	no	yes	yes	Infinium HumanCore-24+ v1.0	yes
My6050m6	My6050	no	no	no	no	yes	yes	Infinium HumanCore-24+ v1.0	yes
My6050m7	My6050	no	no	no	no	yes	yes	Infinium HumanCore-24+ v1.0	yes
My6050m8	My6050	no	no	no	no	yes	yes	Infinium HumanCore-24+ v1.0	yes
My6050m9	My6050	no	no	no	no	yes	yes	Infinium HumanCore-24+ v1.0	yes
My6050m10	My6050	no	no	no	no	yes	yes	Infinium HumanCore-24+ v1.0	yes
My6051m1	My6051	yes	no	no	no	no	yes	Infinium HumanCore-24+ v1.0	yes
My6052m1	My6052	yes	no	no	yes	no	yes	Infinium HumanCore-24+ v1.0	yes
My6054m1	My6054	no	no	no	no	yes	yes	Infinium HumanCore-24+ v1.0	yes
My6054m2	My6054	no	no	no	no	yes	yes	Infinium HumanCore-24+ v1.0	yes
My6054m3	My6054	no	no	no	no	yes	yes	Infinium HumanCore-24+ v1.0	yes
My6054m4	My6054	no	no	no	no	yes	yes	Infinium HumanCore-24+ v1.0	yes
My6054m5	My6054	yes	no	illumina	no	no	yes	Infinium HumanCore-24+ v1.0	yes
My6054m6	My6054	no	no	no	no	yes	yes	Infinium HumanCore-24+ v1.0	yes
My6055m1	My6055	no	no	no	no	yes	yes	Infinium HumanCore-24+ v1.0	yes
My6055m2	My6055	no	no	no	no	yes	yes	Infinium HumanCore-24+ v1.0	yes
My6055m3	My6055	no	no	no	no	yes	yes	Infinium HumanCore-24+ v1.0	yes
My6055m4	My6055	no	no	no	no	yes	yes	Infinium HumanCore-24+ v1.0	yes
My6056m1	My6056	yes	no	no	yes	no	yes	Infinium HumanCore-24+ v1.0	yes
My6057m1	My6057	no	no	no	no	yes	yes	Infinium HumanCore-24+ v1.0	yes
My6057m2	My6057	no	no	no	no	yes	yes	Infinium HumanCore-24+ v1.0	yes
My6057m3	My6057	no	no	no	no	yes	yes	Infinium HumanCore-24+ v1.0	yes
My6057m4	My6057	yes	no	no	no	no	yes	Infinium HumanCore-24+ v1.0	yes
My6057m5	My6057	no	no	no	no	yes	yes	Infinium HumanCore-24+ v1.0	yes
My6057m6	My6057	no	no	no	no	yes	yes	Infinium HumanCore-24+ v1.0	yes
My6057m7	My6057	no	no	no	no	yes	yes	Infinium HumanCore-24+ v1.0	yes
My6058m1	My6058	no	no	no	no	yes	yes	Infinium HumanCore-24+ v1.0	yes
My6058m2	My6058	no	no	no	no	yes	yes	Infinium HumanCore-24+ v1.0	yes
My6058m3	My6058	no	no	no	no	yes	yes	Infinium HumanCore-24+ v1.0	yes
My6058m4	My6058	no	no	no	no	yes	yes	Infinium HumanCore-24+ v1.0	yes
My6059m1	My6059	no	no	no	no	yes	yes	Infinium HumanCore-24+ v1.0	yes
My6061m1	My6061	no	no	no	no	yes	yes	Infinium HumanCore-24+ v1.0	yes
My6062m1	My6062	no	no	no	no	yes	yes	Infinium HumanCore-24+ v1.0	yes
My6063m1	My6063	yes	no	no	yes	no	yes	Infinium HumanCore-24+ v1.0	yes
My6063m2	My6063	no	no	no	no	yes	yes	Infinium HumanCore-24+ v1.0	yes
My6063m3	My6063	no	no	no	no	yes	yes	Infinium HumanCore-24+ v1.0	yes
My6063m4	My6063	no	no	no	no	yes	yes	Infinium HumanCore-24+ v1.0	yes
My6065m1	My6065	no	no	no	no	yes	yes	Infinium HumanCore-24+ v1.0	yes
My6066m1	My6066	yes	no	no	no	no	yes	Infinium HumanCore-24+ v1.0	yes
My6067m1	My6067	yes	no	no	yes	no	yes	Infinium HumanCore-24+ v1.0	yes
My6067m2	My6067	no	no	no	no	yes	yes	Infinium HumanCore-24+ v1.0	yes
My6068m1	My6068	yes	no	illumina	no	no	yes	Infinium HumanCore-24+ v1.0	yes
My6069m1	My6069	no	no	no	no	yes	yes	Infinium HumanCore-24+ v1.0	yes
My6070m1	My6070	yes	no	no	no	no	yes	Infinium HumanCore-24+ v1.0	yes
My6070m2	My6070	no	no	no	no	yes	yes	Infinium HumanCore-24+ v1.0	yes
My6071m1	My6071	yes	no	no	yes	no	yes	Infinium HumanCore-24+ v1.0	yes
My6072m1	My6072	no	no	no	no	yes	yes	Infinium HumanCore-24+ v1.0	yes
My6073m1	My6073	yes	no	no	yes	no	yes	Infinium HumanCore-24+ v1.0	yes
My6074m1	My6074	no	no	no	no	yes	yes	Infinium HumanCore-24+ v1.0	yes
My6074m2	My6074	no	no	no	no	yes	yes	Infinium HumanCore-24+ v1.0	yes
My6074m3	My6074	no	no	no	no	yes	yes	Infinium HumanCore-24+ v1.0	yes
My6074m4	My6074	no	no	no	no	yes	yes	Infinium HumanCore-24+ v1.0	yes
My6075m1	My6075	yes	no	no	yes	no	yes	Infinium HumanCore-24+ v1.0	yes
My6076m1	My6076	yes	no	no	no	no	yes	Infinium HumanCore-24+ v1.0	yes
My6076m2	My6076	yes	no	no	yes	no	yes	Infinium HumanCore-24+ v1.0	yes
My6077m1	My6077	no	no	no	no	yes	yes	Infinium HumanCore-24+ v1.0	yes
My6077m2	My6077	no	no	no	no	yes	yes	Infinium HumanCore-24+ v1.0	yes
My6077m3	My6077	no	no	no	no	yes	yes	Infinium HumanCore-24+ v1.0	yes
My6078m1	My6078	yes	no	no	yes	no	yes	Infinium HumanCore-24+ v1.0	yes
My6078m2	My6078	no	no	no	no	yes	yes	Infinium HumanCore-24+ v1.0	yes
My6078m3	My6078	yes	no	no	yes	no	yes	Infinium HumanCore-24+ v1.0	yes
My6078m4	My6078	yes	no	no	yes	no	no	NA	no
My6078m5	My6078	yes	no	no	no	no	yes	Infinium HumanCore-24+ v1.0	no
My6080m1	My6080	yes	no	no	no	no	yes	Infinium HumanCore-24+ v1.0	yes
My6080m2	My6080	yes	no	no	yes	no	yes	Infinium HumanCore-24+ v1.0	yes
My6080m3	My6080	yes	no	no	yes	no	yes	Infinium HumanCore-24+ v1.0	yes
My6080m4	My6080	no	no	no	no	yes	yes	Infinium HumanCore-24+ v1.0	yes
My6082m1	My6082	yes	no	no	yes	no	yes	Infinium HumanCore-24+ v1.0	yes
My6082m2	My6082	no	no	no	no	yes	yes	HumanOmni 2.5-8 v1.2	no
My6083m1	My6083	no	no	no	no	yes	yes	Infinium HumanCore-24+ v1.0	yes
My6084m1	My6084	yes	no	no	no	no	yes	Infinium HumanCore-24+ v1.0	yes
My6084m2	My6084	no	no	no	no	yes	yes	Infinium HumanCore-24+ v1.0	yes
My6084m3	My6084	no	no	no	no	yes	yes	Infinium HumanCore-24+ v1.0	yes
My6084m4	My6084	no	no	no	no	yes	yes	Infinium HumanCore-24+ v1.0	yes
My6085m1	My6085	yes	no	no	yes	no	yes	Infinium HumanCore-24+ v1.0	yes
My6086m1	My6086	yes	no	illumina	no	no	yes	Infinium HumanCore-24+ v1.0	yes
My6086m2	My6086	no	no	no	no	yes	yes	Infinium HumanCore-24+ v1.0	yes
My6086m3	My6086	no	no	no	no	yes	yes	Infinium HumanCore-24+ v1.0	yes
My6086m4	My6086	no	no	no	no	yes	yes	Infinium HumanCore-24+ v1.0	yes
My6087m1	My6087	no	no	no	no	yes	yes	Infinium HumanCore-24+ v1.0	yes
My6087m2	My6087	yes	no	no	no	no	yes	Infinium HumanCore-24+ v1.0	yes
My6087m3	My6087	no	no	no	no	yes	yes	Infinium HumanCore-24+ v1.0	yes
My6087m4	My6087	no	no	no	no	yes	yes	Infinium HumanCore-24+ v1.0	yes
My6087m5	My6087	no	no	no	no	yes	yes	Infinium HumanCore-24+ v1.0	yes
My6087m6	My6087	no	no	no	no	yes	yes	Infinium HumanCore-24+ v1.0	yes
My6088m1	My6088	no	no	no	no	yes	yes	Infinium HumanCore-24+ v1.0	yes
My6089m1	My6089	no	no	no	no	yes	yes	Infinium HumanCore-24+ v1.0	yes
My6089m2	My6089	no	no	no	no	yes	yes	Infinium HumanCore-24+ v1.0	yes
My6089m3	My6089	yes	no	no	no	no	yes	Infinium HumanCore-24+ v1.0	yes
My6089m4	My6089	no	no	no	no	yes	yes	Infinium HumanCore-24+ v1.0	yes
My6090m1	My6090	no	no	no	no	yes	yes	Infinium HumanCore-24+ v1.0	yes
My6090m2	My6090	no	no	no	no	yes	yes	Infinium HumanCore-24+ v1.0	yes
My6090m3	My6090	yes	no	no	no	no	yes	Infinium HumanCore-24+ v1.0	yes
My6091m1	My6091	yes	no	no	yes	no	yes	Infinium HumanCore-24+ v1.0	yes
My6092m1	My6092	no	no	no	no	yes	yes	Infinium HumanCore-24+ v1.0	yes
My6092m2	My6092	no	no	no	no	yes	yes	Infinium HumanCore-24+ v1.0	yes
My6092m3	My6092	no	no	no	no	yes	yes	Infinium HumanCore-24+ v1.0	yes
My6092m4	My6092	no	no	no	no	yes	yes	Infinium HumanCore-24+ v1.0	yes
My6092m5	My6092	no	no	no	no	yes	yes	Infinium HumanCore-24+ v1.0	yes
My6092m6	My6092	no	no	no	no	yes	yes	Infinium HumanCore-24+ v1.0	yes
My6092m7	My6092	no	no	no	no	yes	yes	Infinium HumanCore-24+ v1.0	yes
My6092m8	My6092	no	no	no	no	yes	yes	Infinium HumanCore-24+ v1.0	yes
My6093m1	My6093	yes	no	no	yes	no	yes	Infinium HumanCore-24+ v1.0	yes
My6094m1	My6094	no	no	no	no	yes	yes	Infinium HumanCore-24+ v1.0	yes
My6094m2	My6094	no	no	no	no	yes	yes	Infinium HumanCore-24+ v1.0	yes
My6095m1	My6095	no	no	no	no	yes	yes	Infinium HumanCore-24+ v1.0	yes
My6095m2	My6095	no	no	no	no	yes	yes	Infinium HumanCore-24+ v1.0	yes
My6095m3	My6095	no	no	no	no	yes	yes	Infinium HumanCore-24+ v1.0	yes
My6095m4	My6095	no	no	no	no	yes	yes	Infinium HumanCore-24+ v1.0	yes
My6095m5	My6095	no	no	no	no	yes	yes	Infinium HumanCore-24+ v1.0	yes
My6095m6	My6095	no	no	no	no	yes	yes	Infinium HumanCore-24+ v1.0	yes
My6096m1	My6096	no	no	no	no	yes	yes	Infinium HumanCore-24+ v1.0	yes
My6096m2	My6096	no	no	no	no	yes	yes	Infinium HumanCore-24+ v1.0	yes
My6096m3	My6096	yes	no	no	no	no	yes	Infinium HumanCore-24+ v1.0	yes
My6097m1	My6097	no	no	no	no	yes	yes	Infinium HumanCore-24+ v1.0	yes
My6097m2	My6097	no	no	no	no	yes	yes	Infinium HumanCore-24+ v1.0	no
My6097m3	My6097	no	no	no	no	yes	yes	Infinium HumanCore-24+ v1.0	yes
My6097m4	My6097	no	no	no	no	yes	yes	Infinium HumanCore-24+ v1.0	yes
My6097m5	My6097	no	no	no	no	yes	yes	Infinium HumanCore-24+ v1.0	yes
My6097m6	My6097	no	no	no	no	yes	yes	Infinium HumanCore-24+ v1.0	yes
My6098m1	My6098	no	no	no	no	yes	yes	Infinium HumanCore-24+ v1.0	yes
My6098m2	My6098	yes	no	illumina	no	no	yes	Infinium HumanCore-24+ v1.0	yes
My6099m1	My6099	yes	no	no	yes	no	yes	Infinium HumanCore-24+ v1.0	yes
My6100m1	My6100	yes	no	no	no	no	yes	Infinium HumanCore-24+ v1.0	yes
My6101m1	My6101	no	no	no	no	yes	yes	Infinium HumanCore-24+ v1.0	yes
My6101m2	My6101	no	no	no	no	yes	yes	Infinium HumanCore-24+ v1.0	yes
My6101m3	My6101	no	no	no	no	yes	yes	Infinium HumanCore-24+ v1.0	yes
My6102m2	My6102	no	no	no	no	yes	yes	Infinium HumanCore-24+ v1.0	yes
My6103m1	My6103	no	no	no	no	yes	yes	Infinium HumanCore-24+ v1.0	yes
My6103m2	My6103	no	no	no	no	yes	yes	Infinium HumanCore-24+ v1.0	yes
My6103m3	My6103	no	no	no	no	yes	yes	Infinium HumanCore-24+ v1.0	yes
My6103m4	My6103	no	no	no	no	yes	yes	Infinium HumanCore-24+ v1.0	yes
My6104m1	My6104	no	no	no	no	yes	yes	Infinium HumanCore-24+ v1.0	yes
My6105m1	My6105	yes	no	no	no	no	yes	Infinium HumanCore-24+ v1.0	yes
My6105m2	My6105	yes	no	no	no	no	yes	Infinium HumanCore-24+ v1.0	no
My6105m3	My6105	yes	no	no	no	no	yes	Infinium HumanCore-24+ v1.0	no
My6105m4	My6105	yes	no	no	no	no	yes	Infinium HumanCore-24+ v1.0	no
My6105m5	My6105	yes	no	no	yes	no	yes	Infinium HumanCore-24+ v1.0	no
My6106m1	My6106	low_coverage	no	no	yes	yes	yes	Infinium HumanCore-24+ v1.0	yes
My6107m1	My6107	yes	no	no	yes	no	yes	Infinium HumanCore-24+ v1.0	yes
My6108m1	My6108	no	no	no	no	yes	yes	Infinium HumanCore-24+ v1.0	yes
My6110m1	My6110	yes	no	no	yes	no	yes	Infinium HumanCore-24+ v1.0	yes
My6111m1	My6111	no	no	no	no	yes	yes	Infinium HumanCore-24+ v1.0	yes
My6112m1	My6112	yes	no	no	yes	no	yes	Infinium HumanCore-24+ v1.0	yes
My6113m1	My6113	no	no	no	no	yes	yes	Infinium HumanCore-24+ v1.0	yes
My6113m2	My6113	no	no	no	no	yes	yes	Infinium HumanCore-24+ v1.0	yes
My6113m3	My6113	no	no	no	no	yes	yes	Infinium HumanCore-24+ v1.0	yes
My6113m4	My6113	no	no	no	no	yes	yes	Infinium HumanCore-24+ v1.0	yes
My6113m5	My6113	no	no	no	no	yes	yes	Infinium HumanCore-24+ v1.0	yes
My6114m1	My6114	no	no	no	yes	yes	yes	Infinium HumanCore-24+ v1.0	no
My6115m1	My6115	no	no	no	no	yes	yes	Infinium HumanCore-24+ v1.0	yes
My6115m2	My6115	no	no	no	no	yes	yes	Infinium HumanCore-24+ v1.0	yes
My6116m1	My6116	no	no	illumina	no	no	yes	Infinium HumanCore-24+ v1.0	yes
My6117m1	My6117	no	no	no	no	yes	yes	Infinium HumanCore-24+ v1.0	yes
My6117m2	My6117	no	no	no	no	yes	yes	Infinium HumanCore-24+ v1.0	yes
My6117m3	My6117	no	no	no	no	yes	yes	Infinium HumanCore-24+ v1.0	yes
My6118m1	My6118	yes	no	no	yes	no	yes	Infinium HumanCore-24+ v1.0	yes
My6119m1	My6119	no	no	no	no	yes	yes	Infinium HumanCore-24+ v1.0	yes
My6119m2	My6119	no	no	no	no	yes	yes	Infinium HumanCore-24+ v1.0	yes
My6119m3	My6119	no	no	no	no	yes	yes	Infinium HumanCore-24+ v1.0	yes
My6119m4	My6119	no	no	no	no	yes	yes	Infinium HumanCore-24+ v1.0	yes
My6120m1	My6120	no	no	no	no	yes	yes	Infinium HumanCore-24+ v1.0	yes
My6120m2	My6120	no	no	no	no	yes	yes	Infinium HumanCore-24+ v1.0	yes
My6121m1	My6121	yes	no	no	yes	no	yes	Infinium HumanCore-24+ v1.0	yes
My6121m2	My6121	no	no	no	no	yes	yes	Infinium HumanCore-24+ v1.0	yes
My6121m3	My6121	no	no	no	no	yes	yes	Infinium HumanCore-24+ v1.0	yes
My6121m4	My6121	no	no	no	no	yes	yes	Infinium HumanCore-24+ v1.0	yes
My6122m1	My6122	no	no	no	no	yes	yes	Infinium HumanCore-24+ v1.0	yes
My6122m2	My6122	no	no	no	no	yes	yes	Infinium HumanCore-24+ v1.0	yes
My6122m3	My6122	no	no	no	no	yes	yes	Infinium HumanCore-24+ v1.0	yes
My6122m4	My6122	no	no	no	no	yes	yes	Infinium HumanCore-24+ v1.0	yes
My6122m5	My6122	no	no	no	no	yes	yes	Infinium HumanCore-24+ v1.0	yes
My6122m6	My6122	no	no	no	no	yes	yes	Infinium HumanCore-24+ v1.0	yes
My6122m7	My6122	no	no	no	no	yes	yes	Infinium HumanCore-24+ v1.0	yes
My6122m8	My6122	no	no	no	no	yes	yes	Infinium HumanCore-24+ v1.0	yes
My6122m9	My6122	no	no	no	no	yes	yes	Infinium HumanCore-24+ v1.0	yes
My6123m1	My6123	yes	no	no	no	no	yes	Infinium HumanCore-24+ v1.0	yes
My6123m2	My6123	no	no	no	no	yes	yes	Infinium HumanCore-24+ v1.0	yes
My6123m3	My6123	no	no	no	no	yes	yes	Infinium HumanCore-24+ v1.0	yes
My6123m4	My6123	no	no	no	no	yes	yes	Infinium HumanCore-24+ v1.0	yes
My6124m1	My6124	yes	no	no	yes	no	yes	Infinium HumanCore-24+ v1.0	yes
My6124m2	My6124	no	no	no	no	yes	yes	Infinium HumanCore-24+ v1.0	yes
My6124m3	My6124	no	no	no	no	yes	yes	Infinium HumanCore-24+ v1.0	yes
My6125m1	My6125	yes	no	no	yes	no	yes	Infinium HumanCore-24+ v1.0	yes
My6125m2	My6125	yes	no	no	yes	no	yes	Infinium HumanCore-24+ v1.0	yes
My6126m1	My6126	yes	no	no	yes	no	yes	Infinium HumanCore-24+ v1.0	yes
My6127m1	My6127	no	no	no	no	yes	yes	Infinium HumanCore-24+ v1.0	yes
My6127m2	My6127	no	no	no	no	yes	yes	Infinium HumanCore-24+ v1.0	yes
My6127m3	My6127	no	no	no	no	yes	yes	Infinium HumanCore-24+ v1.0	yes
My6127m4	My6127	no	no	no	no	yes	yes	Infinium HumanCore-24+ v1.0	yes
My6127m5	My6127	no	no	no	no	yes	yes	Infinium HumanCore-24+ v1.0	yes
My6127m6	My6127	no	no	no	no	yes	yes	Infinium HumanCore-24+ v1.0	yes
My6127m7	My6127	yes	no	no	yes	no	yes	Infinium HumanCore-24+ v1.0	yes
My6127m8	My6127	no	no	no	no	yes	yes	Infinium HumanCore-24+ v1.0	yes
My6127m9	My6127	no	no	no	no	yes	yes	Infinium HumanCore-24+ v1.0	yes
My6127m10	My6127	yes	no	no	no	no	yes	Infinium HumanCore-24+ v1.0	yes
My6128m1	My6128	yes	no	illumina	no	no	yes	Infinium HumanCore-24+ v1.0	yes
My6129m1	My6129	no	no	no	no	yes	yes	Infinium HumanCore-24+ v1.0	yes
My6129m2	My6129	no	no	no	no	yes	yes	Infinium HumanCore-24+ v1.0	yes
My6130m1	My6130	yes	no	no	yes	no	yes	Infinium HumanCore-24+ v1.0	yes
My6131m1	My6131	no	no	no	no	yes	yes	Infinium HumanCore-24+ v1.0	yes
My6133m1	My6133	yes	no	no	yes	no	yes	Infinium HumanCore-24+ v1.0	yes
My6134m1	My6134	no	no	no	no	yes	yes	Infinium HumanCore-24+ v1.0	yes
My6134m2	My6134	no	no	no	no	yes	yes	Infinium HumanCore-24+ v1.0	yes
My6134m3	My6134	no	no	no	no	yes	yes	Infinium HumanCore-24+ v1.0	yes
My6134m4	My6134	no	no	no	no	yes	yes	Infinium HumanCore-24+ v1.0	yes
My6134m5	My6134	no	no	no	no	yes	yes	Infinium HumanCore-24+ v1.0	yes
My6135m1	My6135	no	no	no	no	yes	yes	Infinium HumanCore-24+ v1.0	yes
My6135m2	My6135	no	no	no	no	yes	yes	Infinium HumanCore-24+ v1.0	yes
My6135m3	My6135	yes	no	no	yes	no	yes	Infinium HumanCore-24+ v1.0	yes
My6135m4	My6135	yes	no	no	yes	no	yes	Infinium HumanCore-24+ v1.0	yes
My6136m1	My6136	yes	no	no	no	no	yes	Infinium HumanCore-24+ v1.0	yes
My6136m2	My6136	yes	no	no	no	no	yes	Infinium HumanCore-24+ v1.0	yes
My6136m3	My6136	yes	no	no	no	no	yes	Infinium HumanCore-24+ v1.0	yes
My6137m1	My6137	no	no	no	no	yes	yes	Infinium HumanCore-24+ v1.0	yes
My6137m2	My6137	no	no	no	no	yes	yes	Infinium HumanCore-24+ v1.0	yes
My6137m3	My6137	no	no	no	no	yes	yes	Infinium HumanCore-24+ v1.0	yes
My6137m4	My6137	no	no	no	no	yes	yes	Infinium HumanCore-24+ v1.0	yes
My6137m5	My6137	no	no	no	no	yes	yes	Infinium HumanCore-24+ v1.0	yes
My6137m6	My6137	no	no	no	no	yes	yes	Infinium HumanCore-24+ v1.0	yes
My6138m1	My6138	no	no	no	no	yes	yes	Infinium HumanCore-24+ v1.0	yes
My6138m2	My6138	no	no	no	no	yes	yes	Infinium HumanCore-24+ v1.0	yes
My6139m1	My6139	low_coverage	no	no	yes	yes	yes	Infinium HumanCore-24+ v1.0	yes
My6139m2	My6139	no	no	no	no	yes	yes	Infinium HumanCore-24+ v1.0	yes
My6139m3	My6139	no	no	no	no	yes	yes	Infinium HumanCore-24+ v1.0	yes
My6139m4	My6139	no	no	no	no	yes	yes	Infinium HumanCore-24+ v1.0	yes
My6139m5	My6139	no	no	no	no	yes	yes	Infinium HumanCore-24+ v1.0	yes
My6140m1	My6140	no	no	no	no	yes	yes	Infinium HumanCore-24+ v1.0	yes
My6140m2	My6140	no	no	no	no	yes	yes	Infinium HumanCore-24+ v1.0	yes
My6140m3	My6140	no	no	no	no	yes	yes	Infinium HumanCore-24+ v1.0	yes
My6140m4	My6140	no	no	no	no	yes	yes	Infinium HumanCore-24+ v1.0	yes
My6140m5	My6140	no	no	no	no	yes	yes	Infinium HumanCore-24+ v1.0	yes
My6140m6	My6140	no	no	no	no	yes	yes	Infinium HumanCore-24+ v1.0	yes
My6140m7	My6140	yes	no	illumina	no	no	yes	Infinium HumanCore-24+ v1.0	yes
My6140m8	My6140	no	no	no	no	yes	yes	Infinium HumanCore-24+ v1.0	yes
My6140m9	My6140	no	no	no	no	yes	yes	Infinium HumanCore-24+ v1.0	yes
My6140m10	My6140	no	no	no	no	yes	yes	Infinium HumanCore-24+ v1.0	yes
My6140m11	My6140	no	no	no	no	yes	yes	Infinium HumanCore-24+ v1.0	yes
My6140m12	My6140	no	no	no	no	yes	yes	Infinium HumanCore-24+ v1.0	yes
My6141m1	My6141	no	no	no	no	yes	no	NA	no
My6141m2	My6141	no	no	no	no	yes	no	NA	no
My6141m3	My6141	no	no	no	no	yes	no	NA	no
My6141m4	My6141	no	no	no	no	yes	no	NA	no
My6141m5	My6141	no	no	no	no	yes	no	NA	no
My6141m6	My6141	no	no	no	no	yes	no	NA	no
My6141m7	My6141	no	no	no	no	yes	no	NA	no
My6141m8	My6141	no	no	no	no	yes	no	NA	no
My6141m9	My6141	no	no	no	no	yes	no	NA	no
My6141m10	My6141	no	no	no	no	yes	no	NA	no
My6142m1	My6142	no	no	no	yes	yes	yes	Infinium HumanCore-24+ v1.0	yes
My6142m2	My6142	no	no	no	no	yes	yes	Infinium HumanCore-24+ v1.0	yes
My6143m1	My6143	yes	no	no	yes	no	yes	Infinium HumanCore-24+ v1.0	yes
My6143m2	My6143	no	no	no	no	yes	yes	Infinium HumanCore-24+ v1.0	yes
My6143m3	My6143	no	no	no	no	yes	yes	Infinium HumanCore-24+ v1.0	yes
My6144m1	My6144	no	no	no	no	yes	yes	Infinium HumanCore-24+ v1.0	yes
My6144m2	My6144	no	no	no	no	yes	yes	Infinium HumanCore-24+ v1.0	yes
My6144m3	My6144	no	no	no	no	yes	yes	Infinium HumanCore-24+ v1.0	yes
My6144m4	My6144	no	no	no	no	yes	yes	Infinium HumanCore-24+ v1.0	yes
My6144m5	My6144	no	no	no	no	yes	yes	Infinium HumanCore-24+ v1.0	yes
My6145m1	My6145	no	no	no	no	yes	yes	Infinium HumanCore-24+ v1.0	yes
My6145m2	My6145	no	no	no	no	yes	yes	Infinium HumanCore-24+ v1.0	yes
My6145m3	My6145	no	no	no	no	yes	yes	Infinium HumanCore-24+ v1.0	yes
My6145m4	My6145	no	no	no	no	yes	yes	Infinium HumanCore-24+ v1.0	yes
My6145m5	My6145	no	no	no	no	yes	yes	Infinium HumanCore-24+ v1.0	yes
My6145m6	My6145	no	no	no	no	yes	yes	Infinium HumanCore-24+ v1.0	yes
My6145m7	My6145	no	no	no	no	yes	yes	Infinium HumanCore-24+ v1.0	yes
My6145m8	My6145	no	no	no	no	yes	yes	Infinium HumanCore-24+ v1.0	yes
My6145m9	My6145	no	no	no	no	yes	yes	Infinium HumanCore-24+ v1.0	yes
My6145m10	My6145	no	no	no	no	yes	yes	Infinium HumanCore-24+ v1.0	yes
My6145m11	My6145	no	no	no	no	yes	yes	Infinium HumanCore-24+ v1.0	yes
My6145m12	My6145	no	no	no	no	yes	yes	Infinium HumanCore-24+ v1.0	yes
My6145m13	My6145	no	no	no	no	yes	yes	Infinium HumanCore-24+ v1.0	yes
My6145m14	My6145	yes	no	no	no	no	yes	Infinium HumanCore-24+ v1.0	yes
My6145m15	My6145	no	no	no	no	yes	yes	Infinium HumanCore-24+ v1.0	yes
My6146m1	My6146	no	no	no	no	yes	yes	Infinium HumanCore-24+ v1.0	yes
My6146m2	My6146	no	no	no	no	yes	yes	Infinium HumanCore-24+ v1.0	yes
My6147m1	My6147	no	no	no	no	yes	yes	Infinium HumanCore-24+ v1.0	yes
My6147m2	My6147	no	no	no	no	yes	yes	Infinium HumanCore-24+ v1.0	yes
My6147m3	My6147	no	no	no	no	yes	yes	Infinium HumanCore-24+ v1.0	yes
My6147m4	My6147	no	no	no	no	yes	yes	Infinium HumanCore-24+ v1.0	yes
My6148m1	My6148	no	no	no	no	yes	yes	Infinium HumanCore-24+ v1.0	yes
My6148m2	My6148	no	no	no	no	yes	yes	Infinium HumanCore-24+ v1.0	yes
My6148m3	My6148	no	no	no	no	yes	yes	Infinium HumanCore-24+ v1.0	yes
My6148m4	My6148	no	no	no	no	yes	yes	Infinium HumanCore-24+ v1.0	yes
My6148m5	My6148	no	no	no	no	yes	yes	Infinium HumanCore-24+ v1.0	yes
My6149m1	My6149	yes	no	no	no	no	yes	Infinium HumanCore-24+ v1.0	yes
My6151m1	My6151	yes	no	no	yes	no	yes	Infinium HumanCore-24+ v1.0	no
My6151m2	My6151	yes	no	no	yes	no	yes	Infinium HumanCore-24+ v1.0	yes
My6152m1	My6152	no	no	illumina	no	no	yes	Infinium HumanCore-24+ v1.0	yes
My6152m2	My6152	no	no	no	no	yes	yes	Infinium HumanCore-24+ v1.0	yes
My6152m3	My6152	no	no	illumina	no	no	yes	Infinium HumanCore-24+ v1.0	yes
My6152m4	My6152	no	no	no	no	yes	yes	Infinium HumanCore-24+ v1.0	yes
My6152m5	My6152	no	no	no	no	yes	yes	Infinium HumanCore-24+ v1.0	yes
My6152m6	My6152	no	no	no	no	yes	yes	Infinium HumanCore-24+ v1.0	yes
My6152m7	My6152	no	no	no	no	yes	yes	Infinium HumanCore-24+ v1.0	yes
My6152m8	My6152	no	no	no	no	yes	yes	Infinium HumanCore-24+ v1.0	yes
My6152m9	My6152	no	no	no	no	yes	yes	Infinium HumanCore-24+ v1.0	yes
My6153m1	My6153	yes	no	no	no	no	yes	Infinium HumanCore-24+ v1.0	yes
My6155m1	My6155	yes	no	no	no	no	yes	Infinium HumanCore-24+ v1.0	yes
My6156m1	My6156	no	no	no	no	yes	yes	Infinium HumanCore-24+ v1.0	yes
My6156m2	My6156	no	no	no	no	yes	yes	Infinium HumanCore-24+ v1.0	yes
My6156m3	My6156	no	no	no	no	yes	yes	Infinium HumanCore-24+ v1.0	yes
My6158m1	My6158	no	no	no	no	yes	yes	Infinium HumanCore-24+ v1.0	yes
My6158m2	My6158	no	no	no	no	yes	yes	Infinium HumanCore-24+ v1.0	yes
My6158m3	My6158	no	no	no	no	yes	yes	Infinium HumanCore-24+ v1.0	yes
My6158m4	My6158	no	no	no	no	yes	yes	Infinium HumanCore-24+ v1.0	yes
My6159m1	My6159	no	no	no	no	yes	yes	Infinium HumanCore-24+ v1.0	yes
My6159m2	My6159	no	no	no	no	yes	yes	Infinium HumanCore-24+ v1.0	yes
My6159m3	My6159	yes	no	no	no	no	yes	Infinium HumanCore-24+ v1.0	yes
My6160m1	My6160	no	no	no	no	yes	yes	Infinium HumanCore-24+ v1.0	yes
My6160m2	My6160	no	no	no	no	yes	yes	Infinium HumanCore-24+ v1.0	yes
My6160m3	My6160	no	no	no	no	yes	yes	Infinium HumanCore-24+ v1.0	yes
My6161m1	My6161	no	no	no	no	yes	yes	Infinium HumanCore-24+ v1.0	yes
My6161m2	My6161	no	no	no	no	yes	yes	Infinium HumanCore-24+ v1.0	yes
My6161m3	My6161	no	no	no	no	yes	yes	Infinium HumanCore-24+ v1.0	yes
My6161m4	My6161	yes	no	no	yes	no	yes	Infinium HumanCore-24+ v1.0	no
My6161m5	My6161	no	no	no	no	yes	yes	Infinium HumanCore-24+ v1.0	yes
My6161m6	My6161	no	no	no	no	yes	yes	Infinium HumanCore-24+ v1.0	yes
My6161m7	My6161	no	no	no	no	yes	yes	Infinium HumanCore-24+ v1.0	yes
My6161m8	My6161	yes	no	no	yes	no	yes	Infinium HumanCore-24+ v1.0	yes
My6161m9	My6161	no	no	no	no	yes	yes	Infinium HumanCore-24+ v1.0	yes
My6161m10	My6161	no	no	no	no	yes	yes	Infinium HumanCore-24+ v1.0	yes
My6161m11	My6161	no	no	no	no	yes	yes	Infinium HumanCore-24+ v1.0	yes
My6161m12	My6161	no	no	no	no	yes	yes	Infinium HumanCore-24+ v1.0	yes
My6161m13	My6161	no	no	no	no	yes	yes	Infinium HumanCore-24+ v1.0	yes
My6161m14	My6161	no	no	no	no	yes	yes	Infinium HumanCore-24+ v1.0	yes
My6161m15	My6161	no	no	no	no	yes	yes	Infinium HumanCore-24+ v1.0	yes
My6161m16	My6161	no	no	no	no	yes	yes	Infinium HumanCore-24+ v1.0	yes
My6162m1	My6162	no	no	no	no	yes	yes	Infinium HumanCore-24+ v1.0	yes
My6162m2	My6162	no	no	no	no	yes	yes	Infinium HumanCore-24+ v1.0	no
My6163m1	My6163	yes	no	no	yes	no	yes	Infinium HumanCore-24+ v1.0	yes
My6163m2	My6163	yes	no	no	no	no	yes	Infinium HumanCore-24+ v1.0	no
My6164m1	My6164	low_coverage	no	no	yes	yes	yes	Infinium HumanCore-24+ v1.0	yes
My6165m1	My6165	yes	no	no	yes	no	yes	Infinium HumanCore-24+ v1.0	yes
My6165m2	My6165	no	no	no	no	yes	yes	Infinium HumanCore-24+ v1.0	yes
My6166m1	My6166	no	no	no	no	yes	yes	Infinium HumanCore-24+ v1.0	yes
My6166m2	My6166	no	no	no	no	yes	yes	Infinium HumanCore-24+ v1.0	yes
My6167m1	My6167	yes	no	no	yes	no	yes	Infinium HumanCore-24+ v1.0	yes
My6167m2	My6167	no	no	no	no	yes	yes	Infinium HumanCore-24+ v1.0	yes
My6167m3	My6167	no	no	no	no	yes	yes	Infinium HumanCore-24+ v1.0	yes
My6167m4	My6167	no	no	no	no	yes	yes	Infinium HumanCore-24+ v1.0	yes
My6167m5	My6167	no	no	no	no	yes	yes	Infinium HumanCore-24+ v1.0	yes
My6167m6	My6167	no	no	no	no	yes	yes	Infinium HumanCore-24+ v1.0	yes
My6167m7	My6167	no	no	no	no	yes	yes	Infinium HumanCore-24+ v1.0	yes
My6168m1	My6168	no	no	no	no	yes	yes	Infinium HumanCore-24+ v1.0	yes
My6168m2	My6168	no	no	no	no	yes	yes	Infinium HumanCore-24+ v1.0	yes
My6168m3	My6168	yes	no	no	yes	no	yes	Infinium HumanCore-24+ v1.0	yes
My6168m4	My6168	no	no	no	no	yes	yes	Infinium HumanCore-24+ v1.0	yes
My6168m5	My6168	no	no	no	no	yes	yes	Infinium HumanCore-24+ v1.0	yes
My6168m6	My6168	no	no	no	no	yes	yes	Infinium HumanCore-24+ v1.0	yes
My6169m1	My6169	no	no	no	no	yes	yes	Infinium HumanCore-24+ v1.0	yes
My6169m2	My6169	no	no	no	no	yes	yes	Infinium HumanCore-24+ v1.0	yes
My6169m3	My6169	no	no	no	no	yes	yes	Infinium HumanCore-24+ v1.0	yes
My6169m4	My6169	no	no	no	no	yes	yes	Infinium HumanCore-24+ v1.0	yes
My6169m5	My6169	no	no	no	no	yes	yes	Infinium HumanCore-24+ v1.0	yes
My6169m6	My6169	no	no	no	no	yes	yes	Infinium HumanCore-24+ v1.0	yes
My6170m1	My6170	yes	no	no	yes	no	yes	Infinium HumanCore-24+ v1.0	yes
My6170m2	My6170	yes	no	no	yes	no	yes	Infinium HumanCore-24+ v1.0	yes
My6170m3	My6170	no	no	no	no	yes	yes	Infinium HumanCore-24+ v1.0	yes
My6171m1	My6171	no	no	no	no	yes	yes	Infinium HumanCore-24+ v1.1	yes
My6171m2	My6171	low_coverage	no	no	yes	yes	yes	Infinium HumanCore-24+ v1.0	yes
My6173m1	My6173	no	no	no	no	yes	yes	Infinium HumanCore-24+ v1.0	yes
My6174m1	My6174	no	no	no	no	yes	yes	Infinium HumanCore-24+ v1.0	yes
My6175m1	My6175	no	no	no	no	yes	yes	Infinium HumanCore-24+ v1.0	yes
My6175m2	My6175	no	no	no	no	yes	yes	Infinium HumanCore-24+ v1.0	yes
My6176m1	My6176	yes	no	no	no	no	yes	Infinium HumanCore-24+ v1.0	yes
My6177m1	My6177	no	no	no	no	yes	yes	Infinium HumanCore-24+ v1.0	yes
My6178m1	My6178	no	no	no	no	yes	yes	Infinium HumanCore-24+ v1.0	yes
My6178m2	My6178	no	no	no	no	yes	yes	Infinium HumanCore-24+ v1.0	yes
My6178m3	My6178	yes	no	no	no	no	yes	Infinium HumanCore-24+ v1.0	yes
My6178m4	My6178	yes	no	no	no	no	yes	Infinium HumanCore-24+ v1.0	yes
My6178m5	My6178	no	no	no	no	yes	yes	Infinium HumanCore-24+ v1.0	yes
My6178m6	My6178	no	no	no	no	yes	yes	Infinium HumanCore-24+ v1.0	yes
My6178m7	My6178	no	no	no	no	yes	yes	Infinium HumanCore-24+ v1.0	yes
My6178m8	My6178	no	no	no	no	yes	yes	Infinium HumanCore-24+ v1.0	yes
My6178m9	My6178	no	no	no	no	yes	yes	Infinium HumanCore-24+ v1.0	yes
My6178m10	My6178	no	no	no	no	yes	yes	Infinium HumanCore-24+ v1.0	yes
My6178m11	My6178	no	no	no	no	yes	yes	Infinium HumanCore-24+ v1.0	yes
My6178m12	My6178	no	no	no	no	yes	yes	Infinium HumanCore-24+ v1.0	yes
My6178m13	My6178	no	no	no	no	yes	yes	Infinium HumanCore-24+ v1.0	yes
My6179m1	My6179	no	no	no	no	yes	yes	Infinium HumanCore-24+ v1.0	yes
My6180m1	My6180	no	no	no	no	yes	no	NA	no
My6180m2	My6180	no	no	no	no	yes	yes	Infinium HumanCore-24+ v1.0	yes
My6180m3	My6180	no	no	no	no	yes	yes	Infinium HumanCore-24+ v1.0	yes
My6180m4	My6180	no	no	no	no	yes	yes	Infinium HumanCore-24+ v1.0	yes
My6180m5	My6180	no	no	no	no	yes	yes	Infinium HumanCore-24+ v1.0	yes
My6180m6	My6180	no	no	no	no	yes	yes	Infinium HumanCore-24+ v1.0	yes
My6180m7	My6180	no	no	no	no	yes	no	NA	no
My6180m8	My6180	no	no	no	no	yes	no	NA	no
My6180m9	My6180	no	no	no	no	yes	no	NA	no
My6180m10	My6180	no	no	no	no	yes	no	NA	no
My6180m11	My6180	no	no	no	no	yes	yes	Infinium HumanCore-24+ v1.0	yes
My6180m12	My6180	no	no	no	no	yes	yes	Infinium HumanCore-24+ v1.0	yes
My6180m13	My6180	no	no	no	no	yes	no	NA	no
My6180m14	My6180	no	no	no	yes	yes	yes	Infinium HumanCore-24+ v1.0	yes
My6180m15	My6180	no	no	no	no	yes	yes	Infinium HumanCore-24+ v1.0	yes
My6181m1	My6181	no	no	no	no	yes	yes	Infinium HumanCore-24+ v1.0	yes
My6181m2	My6181	no	no	no	no	yes	yes	Infinium HumanCore-24+ v1.0	yes
My6181m3	My6181	no	no	no	no	yes	yes	Infinium HumanCore-24+ v1.0	yes
My6182m1	My6182	no	no	no	no	yes	yes	Infinium HumanCore-24+ v1.0	yes
My6182m2	My6182	no	no	no	no	yes	yes	Infinium HumanCore-24+ v1.0	yes
My6182m3	My6182	no	no	no	no	yes	yes	Infinium HumanCore-24+ v1.0	yes
My6182m4	My6182	no	no	no	no	yes	yes	Infinium HumanCore-24+ v1.0	yes
My6182m5	My6182	no	no	no	no	yes	yes	Infinium HumanCore-24+ v1.0	yes
My6182m6	My6182	no	no	no	no	yes	yes	Infinium HumanCore-24+ v1.0	yes
My6182m7	My6182	no	no	no	no	yes	yes	Infinium HumanCore-24+ v1.0	yes
My6183m1	My6183	no	no	no	no	yes	yes	Infinium HumanCore-24+ v1.0	yes
My6183m2	My6183	no	no	no	no	yes	yes	Infinium HumanCore-24+ v1.0	yes
My6183m3	My6183	no	no	no	no	yes	yes	Infinium HumanCore-24+ v1.0	yes
My6183m4	My6183	no	no	no	no	yes	yes	Infinium HumanCore-24+ v1.0	yes
My6183m5	My6183	no	no	no	no	yes	yes	Infinium HumanCore-24+ v1.0	yes
My6183m6	My6183	no	no	no	no	yes	yes	Infinium HumanCore-24+ v1.0	yes
My6183m7	My6183	no	no	no	no	yes	yes	Infinium HumanCore-24+ v1.0	yes
My6183m8	My6183	no	no	no	no	yes	yes	Infinium HumanCore-24+ v1.0	yes
My6183m9	My6183	yes	no	no	yes	no	yes	Infinium HumanCore-24+ v1.0	yes
My6184m1	My6184	no	no	no	no	yes	yes	Infinium HumanCore-24+ v1.0	yes
My6184m2	My6184	no	no	no	no	yes	yes	Infinium HumanCore-24+ v1.0	yes
My6184m3	My6184	no	no	no	no	yes	yes	Infinium HumanCore-24+ v1.0	yes
My6185m1	My6185	yes	no	no	yes	no	yes	Infinium HumanCore-24+ v1.0	yes
My6185m2	My6185	yes	no	no	yes	no	yes	Infinium HumanCore-24+ v1.0	yes
My6186m1	My6186	yes	no	no	yes	no	yes	Infinium HumanCore-24+ v1.0	yes
My6186m2	My6186	yes	no	illumina	no	no	yes	Infinium HumanCore-24+ v1.0	yes
My6186m3	My6186	yes	no	no	no	no	yes	Infinium HumanCore-24+ v1.0	yes
My6186m4	My6186	no	no	no	no	yes	yes	Infinium HumanCore-24+ v1.0	yes
My6187m1	My6187	yes	no	illumina	yes	no	yes	Infinium HumanCore-24+ v1.0	yes
My6187m2	My6187	yes	no	no	no	no	yes	Infinium HumanCore-24+ v1.0	yes
My6188m1	My6188	no	no	no	no	yes	yes	Infinium HumanCore-24+ v1.0	yes
My6189m1	My6189	yes	no	no	yes	no	yes	Infinium HumanCore-24+ v1.0	yes
My6189m2	My6189	no	no	no	no	yes	yes	Infinium HumanCore-24+ v1.0	yes
My6189m3	My6189	no	no	no	no	yes	yes	Infinium HumanCore-24+ v1.0	yes
My6190m1	My6190	yes	no	no	yes	no	yes	Infinium HumanCore-24+ v1.0	yes
My6191m1	My6191	yes	no	no	yes	no	yes	Infinium HumanCore-24+ v1.0	yes
My6191m2	My6191	no	no	no	no	yes	yes	Infinium HumanCore-24+ v1.0	yes
My6191m3	My6191	yes	no	no	yes	no	yes	Infinium HumanCore-24+ v1.0	yes
My6192m1	My6192	no	no	no	no	yes	yes	Infinium HumanCore-24+ v1.0	yes
My6193m1	My6193	yes	no	no	yes	no	yes	Infinium HumanCore-24+ v1.0	yes
My6194m1	My6194	no	no	no	no	yes	yes	Infinium HumanCore-24+ v1.0	yes
My6194m2	My6194	no	no	no	no	yes	yes	Infinium HumanCore-24+ v1.0	yes
My6195m1	My6195	yes	no	no	no	no	yes	Infinium HumanCore-24+ v1.0	yes
My6196m1	My6196	no	no	no	no	yes	yes	Infinium HumanCore-24+ v1.0	yes
My6196m2	My6196	no	no	no	no	yes	yes	Infinium HumanCore-24+ v1.0	yes
My6196m3	My6196	no	no	no	no	yes	yes	Infinium HumanCore-24+ v1.0	yes
My6196m4	My6196	no	no	no	no	yes	yes	Infinium HumanCore-24+ v1.0	yes
My6196m5	My6196	no	no	no	no	yes	yes	Infinium HumanCore-24+ v1.0	yes
My6196m6	My6196	no	no	no	no	yes	yes	Infinium HumanCore-24+ v1.0	yes
My6197m1	My6197	no	no	no	no	yes	yes	Infinium HumanCore-24+ v1.0	yes
My6198m1	My6198	no	no	no	no	yes	yes	Infinium HumanCore-24+ v1.0	yes
My6198m2	My6198	no	no	no	no	yes	yes	Infinium HumanCore-24+ v1.0	yes
My6198m3	My6198	no	no	no	no	yes	yes	Infinium HumanCore-24+ v1.0	yes
My6198m4	My6198	no	no	no	no	yes	yes	Infinium HumanCore-24+ v1.0	yes
My6198m5	My6198	yes	no	no	yes	no	yes	Infinium HumanCore-24+ v1.0	yes
My6199m1	My6199	yes	no	no	no	no	yes	Infinium HumanCore-24+ v1.0	yes
My6199m2	My6199	low_coverage	no	no	yes	yes	yes	Infinium HumanCore-24+ v1.0	yes
My6199m3	My6199	no	no	no	no	yes	yes	Infinium HumanCore-24+ v1.0	yes
My6199m4	My6199	no	no	no	no	yes	yes	Infinium HumanCore-24+ v1.0	yes
My6200m1	My6200	no	no	no	no	yes	yes	Infinium HumanCore-24+ v1.0	yes
My6200m2	My6200	no	no	no	no	yes	yes	Infinium HumanCore-24+ v1.0	yes
My6200m3	My6200	no	no	no	no	yes	yes	Infinium HumanCore-24+ v1.0	yes
My6200m4	My6200	no	no	no	no	yes	yes	Infinium HumanCore-24+ v1.0	yes
My6200m5	My6200	no	no	no	no	yes	yes	Infinium HumanCore-24+ v1.0	yes
My6200m6	My6200	no	no	no	no	yes	yes	Infinium HumanCore-24+ v1.0	yes
My6201m1	My6201	yes	no	no	no	no	yes	Infinium HumanCore-24+ v1.0	yes
My6201m2	My6201	no	no	no	no	yes	yes	Infinium HumanCore-24+ v1.0	yes
My6201m3	My6201	no	no	no	no	yes	yes	Infinium HumanCore-24+ v1.0	yes
My6202m1	My6202	no	no	no	no	yes	yes	Infinium HumanCore-24+ v1.0	yes
My6202m2	My6202	no	no	no	no	yes	yes	Infinium HumanCore-24+ v1.0	yes
My6202m4	My6202	no	no	no	no	yes	yes	Infinium HumanCore-24+ v1.0	yes
My6202m5	My6202	no	no	no	no	yes	yes	Infinium HumanCore-24+ v1.0	yes
My6203m1	My6203	yes	no	no	yes	no	yes	Infinium HumanCore-24+ v1.0	yes
My6203m2	My6203	no	no	no	no	yes	yes	Infinium HumanCore-24+ v1.0	yes
My6205m1	My6205	no	no	no	no	yes	yes	Infinium HumanCore-24+ v1.0	yes
My6205m2	My6205	no	no	no	no	yes	yes	Infinium HumanCore-24+ v1.0	yes
My6205m3	My6205	no	no	no	no	yes	yes	Infinium HumanCore-24+ v1.0	yes
My6205m4	My6205	no	no	no	no	yes	yes	Infinium HumanCore-24+ v1.0	yes
My6205m5	My6205	no	no	no	no	yes	yes	Infinium HumanCore-24+ v1.0	yes
My6205m6	My6205	no	no	no	no	yes	yes	Infinium HumanCore-24+ v1.0	yes
My6205m7	My6205	no	no	no	no	yes	yes	Infinium HumanCore-24+ v1.0	yes
My6206m1	My6206	yes	no	no	no	no	yes	Infinium HumanCore-24+ v1.0	yes
My6206m2	My6206	yes	no	no	no	no	yes	Infinium HumanCore-24+ v1.0	yes
My6206m3	My6206	no	no	no	yes	yes	yes	Infinium HumanCore-24+ v1.0	yes
My6206m4	My6206	no	no	no	no	yes	yes	Infinium HumanCore-24+ v1.0	yes
My6206m5	My6206	no	no	no	no	yes	yes	Infinium HumanCore-24+ v1.0	yes
My6207m1	My6207	no	no	no	no	yes	yes	Infinium HumanCore-24+ v1.0	yes
My6207m2	My6207	no	no	no	no	yes	yes	Infinium HumanCore-24+ v1.0	yes
My6207m3	My6207	no	no	no	no	yes	yes	Infinium HumanCore-24+ v1.0	yes
My6207m4	My6207	no	no	no	no	yes	yes	Infinium HumanCore-24+ v1.0	yes
My6207m5	My6207	no	no	no	no	yes	yes	Infinium HumanCore-24+ v1.0	yes
My6208m1	My6208	no	no	no	no	yes	yes	Infinium HumanCore-24+ v1.0	yes
My6208m2	My6208	yes	no	illumina	no	no	yes	Infinium HumanCore-24+ v1.0	yes
My6209m1	My6209	yes	no	no	yes	no	yes	Infinium HumanCore-24+ v1.0	yes
My6210m1	My6210	no	no	no	no	yes	yes	Infinium HumanCore-24+ v1.0	yes
My6210m2	My6210	no	no	no	no	yes	yes	Infinium HumanCore-24+ v1.0	yes
My6210m3	My6210	yes	no	no	yes	no	yes	Infinium HumanCore-24+ v1.0	yes
My6211m1	My6211	yes	no	no	no	no	yes	Infinium HumanCore-24+ v1.0	yes
My6211m2	My6211	yes	no	no	yes	no	yes	Infinium HumanCore-24+ v1.0	yes
My6211m3	My6211	no	no	no	no	yes	yes	Infinium HumanCore-24+ v1.0	yes
My6211m4	My6211	no	no	no	no	yes	yes	Infinium HumanCore-24+ v1.0	yes
My6211m5	My6211	no	no	no	no	yes	yes	Infinium HumanCore-24+ v1.0	yes
My6211m6	My6211	no	no	no	no	yes	yes	Infinium HumanCore-24+ v1.0	yes
My6211m7	My6211	no	no	no	no	yes	yes	Infinium HumanCore-24+ v1.0	yes
My6211m8	My6211	no	no	no	no	yes	yes	Infinium HumanCore-24+ v1.0	yes
My6212m1	My6212	no	no	no	no	yes	yes	Infinium HumanCore-24+ v1.0	yes
My6212m2	My6212	no	no	no	no	yes	yes	Infinium HumanCore-24+ v1.0	yes
My6212m3	My6212	no	no	no	no	yes	yes	Infinium HumanCore-24+ v1.0	yes
My6212m4	My6212	no	no	no	no	yes	yes	Infinium HumanCore-24+ v1.0	yes
My6213m1	My6213	yes	no	no	yes	no	yes	Infinium HumanCore-24+ v1.0	yes
My6213m2	My6213	no	no	no	no	yes	yes	Infinium HumanCore-24+ v1.0	yes
My6213m3	My6213	no	no	no	no	yes	yes	Infinium HumanCore-24+ v1.0	yes
My6214m1	My6214	no	no	no	no	yes	yes	Infinium HumanCore-24+ v1.0	yes
My6214m2	My6214	no	no	no	no	yes	yes	Infinium HumanCore-24+ v1.0	yes
My6215m1	My6215	no	no	no	no	yes	yes	Infinium HumanCore-24+ v1.0	yes
My6215m2	My6215	no	no	no	no	yes	yes	Infinium HumanCore-24+ v1.0	yes
My6216m1	My6216	no	no	no	no	yes	yes	Infinium HumanCore-24+ v1.0	yes
My6216m2	My6216	no	no	no	no	yes	yes	Infinium HumanCore-24+ v1.0	yes
My6216m3	My6216	no	no	no	no	yes	yes	Infinium HumanCore-24+ v1.0	yes
My6216m4	My6216	no	no	no	no	yes	yes	Infinium HumanCore-24+ v1.0	yes
My6216m5	My6216	no	no	no	no	yes	yes	Infinium HumanCore-24+ v1.0	yes
My6216m6	My6216	no	no	no	no	yes	yes	Infinium HumanCore-24+ v1.0	yes
My6216m7	My6216	no	no	no	no	yes	yes	Infinium HumanCore-24+ v1.0	yes
My6216m8	My6216	no	no	no	no	yes	yes	Infinium HumanCore-24+ v1.0	yes
My6216m9	My6216	no	no	no	no	yes	yes	Infinium HumanCore-24+ v1.0	yes
My6216m10	My6216	no	no	no	no	yes	yes	Infinium HumanCore-24+ v1.0	yes
My6217m1	My6217	yes	no	no	yes	no	yes	Infinium HumanCore-24+ v1.0	yes
My6217m2	My6217	no	no	no	no	yes	yes	Infinium HumanCore-24+ v1.0	yes
My6217m3	My6217	no	no	no	no	yes	yes	Infinium HumanCore-24+ v1.0	yes
My6217m4	My6217	no	no	no	no	yes	yes	Infinium HumanCore-24+ v1.0	yes
My6218m1	My6218	no	no	no	no	yes	yes	Infinium HumanCore-24+ v1.0	yes
My6218m2	My6218	no	no	no	no	yes	yes	Infinium HumanCore-24+ v1.0	yes
My6218m3	My6218	no	no	no	no	yes	yes	Infinium HumanCore-24+ v1.0	yes
My6218m4	My6218	no	no	no	no	yes	yes	Infinium HumanCore-24+ v1.0	yes
My6218m5	My6218	no	no	no	no	yes	yes	Infinium HumanCore-24+ v1.0	yes
My6218m6	My6218	no	no	no	no	yes	yes	Infinium HumanCore-24+ v1.0	yes
My6219m1	My6219	yes	no	no	no	no	yes	Infinium HumanCore-24+ v1.0	yes
My6220m1	My6220	no	no	no	no	yes	yes	Infinium HumanCore-24+ v1.0	yes
My6220m2	My6220	no	no	no	no	yes	yes	Infinium HumanCore-24+ v1.0	yes
My6220m3	My6220	no	no	no	no	yes	yes	Infinium HumanCore-24+ v1.0	yes
My6220m4	My6220	no	no	no	no	yes	yes	Infinium HumanCore-24+ v1.0	yes
My6221m1	My6221	no	no	no	no	yes	yes	Infinium HumanCore-24+ v1.0	yes
My6221m2	My6221	no	no	no	no	yes	yes	Infinium HumanCore-24+ v1.0	yes
My6221m3	My6221	no	no	no	no	yes	yes	Infinium HumanCore-24+ v1.0	yes
My6222m1	My6222	no	no	no	no	yes	yes	Infinium HumanCore-24+ v1.0	yes
My6222m2	My6222	no	no	no	no	yes	yes	Infinium HumanCore-24+ v1.0	yes
My6222m3	My6222	no	no	no	no	yes	yes	Infinium HumanCore-24+ v1.0	yes
My6222m4	My6222	no	no	no	no	yes	yes	Infinium HumanCore-24+ v1.0	yes
My6222m5	My6222	no	no	no	no	yes	yes	Infinium HumanCore-24+ v1.0	yes
My6222m6	My6222	no	no	no	no	yes	yes	Infinium HumanCore-24+ v1.0	yes
My6223m1	My6223	yes	no	no	yes	no	yes	Infinium HumanCore-24+ v1.0	yes
My6223m2	My6223	no	no	no	no	yes	yes	Infinium HumanCore-24+ v1.0	yes
My6223m3	My6223	no	no	no	no	yes	yes	Infinium HumanCore-24+ v1.0	yes
My6223m4	My6223	no	no	no	no	yes	yes	Infinium HumanCore-24+ v1.0	yes
My6223m5	My6223	no	no	no	no	yes	yes	Infinium HumanCore-24+ v1.0	yes
My6223m6	My6223	no	no	no	no	yes	yes	Infinium HumanCore-24+ v1.0	yes
My6224m1	My6224	no	no	no	no	yes	yes	Infinium HumanCore-24+ v1.0	yes
My6224m2	My6224	no	no	no	no	yes	yes	Infinium HumanCore-24+ v1.0	yes
My6225m1	My6225	no	no	no	no	yes	yes	Infinium HumanCore-24+ v1.0	yes
My6225m2	My6225	no	no	no	no	yes	yes	Infinium HumanCore-24+ v1.0	yes
My6225m3	My6225	no	no	no	no	yes	yes	Infinium HumanCore-24+ v1.0	yes
My6225m4	My6225	no	no	no	no	yes	yes	Infinium HumanCore-24+ v1.0	yes
My6225m5	My6225	no	no	no	no	yes	yes	Infinium HumanCore-24+ v1.0	yes
My6225m6	My6225	no	no	no	no	yes	yes	Infinium HumanCore-24+ v1.0	yes
My6226m1	My6226	yes	no	illumina	no	no	yes	Infinium HumanCore-24+ v1.0	yes
My6227m1	My6227	yes	no	no	no	no	yes	Infinium HumanCore-24+ v1.0	yes
My6228m1	My6228	low_coverage	no	no	yes	yes	yes	Infinium HumanCore-24+ v1.0	yes
My6228m2	My6228	no	no	no	no	yes	yes	Infinium HumanCore-24+ v1.0	yes
My6229m1	My6229	yes	no	no	yes	no	yes	Infinium HumanCore-24+ v1.0	yes
My6229m2	My6229	yes	no	no	no	no	yes	Infinium HumanCore-24+ v1.0	yes
My6229m3	My6229	yes	no	no	yes	no	yes	Infinium HumanCore-24+ v1.0	yes
My6229m4	My6229	yes	no	no	yes	no	yes	Infinium HumanCore-24+ v1.0	no
My6230m1	My6230	no	no	no	no	yes	yes	Infinium HumanCore-24+ v1.0	yes
My6231m1	My6231	no	no	no	no	yes	yes	Infinium HumanCore-24+ v1.0	yes
My6231m2	My6231	no	no	no	no	yes	yes	Infinium HumanCore-24+ v1.0	yes
My6231m3	My6231	no	no	no	no	yes	yes	Infinium HumanCore-24+ v1.0	yes
My6232m1	My6232	yes	no	no	yes	no	yes	Infinium HumanCore-24+ v1.0	yes
My6233m1	My6233	no	no	no	no	yes	yes	Infinium HumanCore-24+ v1.0	yes
My6233m2	My6233	no	no	no	no	yes	yes	Infinium HumanCore-24+ v1.0	yes
My6233m3	My6233	no	no	no	no	yes	yes	Infinium HumanCore-24+ v1.0	yes
My6233m4	My6233	no	no	no	no	yes	yes	Infinium HumanCore-24+ v1.0	yes
My6233m5	My6233	no	no	no	no	yes	yes	Infinium HumanCore-24+ v1.0	yes
My6234m1	My6234	yes	no	no	yes	no	yes	Infinium HumanCore-24+ v1.0	yes
My6235m1	My6235	no	no	no	no	yes	yes	Infinium HumanCore-24+ v1.0	yes
My6235m2	My6235	yes	no	no	yes	no	yes	Infinium HumanCore-24+ v1.0	yes
My6236m1	My6236	no	no	no	no	yes	yes	Infinium HumanCore-24+ v1.0	yes
My6236m2	My6236	no	no	no	no	yes	yes	Infinium HumanCore-24+ v1.0	yes
My6236m3	My6236	no	no	no	no	yes	yes	Infinium HumanCore-24+ v1.0	yes
My6236m4	My6236	no	no	no	no	yes	yes	Infinium HumanCore-24+ v1.0	yes
My6236m5	My6236	no	no	no	no	yes	yes	Infinium HumanCore-24+ v1.0	yes
My6236m6	My6236	no	no	no	no	yes	yes	Infinium HumanCore-24+ v1.0	yes
My6236m7	My6236	no	no	no	no	yes	yes	Infinium HumanCore-24+ v1.0	yes
My6236m8	My6236	no	no	no	no	yes	no	NA	no
My6236m9	My6236	yes	no	no	yes	no	yes	Infinium HumanCore-24+ v1.0	yes
My6237m1	My6237	no	no	no	no	yes	yes	Infinium HumanCore-24+ v1.0	yes
My6237m2	My6237	no	no	no	no	yes	yes	Infinium HumanCore-24+ v1.0	yes
My6238m1	My6238	yes	no	no	yes	no	yes	Infinium HumanCore-24+ v1.0	yes
My6239m1	My6239	low_coverage	no	no	yes	yes	yes	Infinium HumanCore-24+ v1.0	yes
My6239m2	My6239	yes	no	no	yes	no	yes	Infinium HumanCore-24+ v1.0	yes
My6241m1	My6241	no	no	no	no	yes	yes	Infinium HumanCore-24+ v1.0	yes
My6241m2	My6241	no	no	no	no	yes	yes	Infinium HumanCore-24+ v1.0	yes
My6241m3	My6241	no	no	no	no	yes	yes	Infinium HumanCore-24+ v1.0	yes
My6242m1	My6242	yes	no	no	yes	no	yes	Infinium HumanCore-24+ v1.0	yes
My6242m2	My6242	no	no	no	no	yes	yes	Infinium HumanCore-24+ v1.0	yes
My6243m1	My6243	yes	no	no	yes	no	no	NA	no
My6243m2	My6243	no	no	no	no	yes	no	NA	no
My6243m3	My6243	no	no	no	no	yes	no	NA	no
My6244m1	My6244	no	no	no	no	yes	yes	Infinium HumanCore-24+ v1.0	yes
My6244m2	My6244	yes	no	no	yes	no	yes	Infinium HumanCore-24+ v1.0	yes
My6244m3	My6244	no	no	no	no	yes	yes	Infinium HumanCore-24+ v1.0	yes
My6244m5	My6244	no	no	no	no	yes	yes	Infinium HumanCore-24+ v1.0	yes
My6245m1	My6245	no	no	no	no	yes	yes	Infinium HumanCore-24+ v1.0	yes
My6245m2	My6245	no	no	no	no	yes	yes	Infinium HumanCore-24+ v1.0	yes
My6246m1	My6246	no	no	no	no	yes	yes	Infinium HumanCore-24+ v1.0	yes
My6246m2	My6246	no	no	no	no	yes	yes	Infinium HumanCore-24+ v1.0	yes
My6246m3	My6246	no	no	no	no	yes	yes	Infinium HumanCore-24+ v1.0	yes
My6246m4	My6246	no	no	no	no	yes	yes	Infinium HumanCore-24+ v1.0	yes
My6247m1	My6247	no	no	no	no	yes	yes	Infinium HumanCore-24+ v1.0	yes
My6247m2	My6247	no	no	no	no	yes	yes	Infinium HumanCore-24+ v1.0	yes
My6247m3	My6247	no	no	no	no	yes	yes	Infinium HumanCore-24+ v1.0	yes
My6247m4	My6247	no	no	no	no	yes	yes	Infinium HumanCore-24+ v1.0	yes
My6247m5	My6247	no	no	no	no	yes	yes	Infinium HumanCore-24+ v1.0	yes
My6248m1	My6248	no	no	no	no	yes	yes	Infinium HumanCore-24+ v1.0	yes
My6248m2	My6248	yes	no	no	yes	no	yes	Infinium HumanCore-24+ v1.0	yes
My6248m3	My6248	no	no	no	no	yes	yes	Infinium HumanCore-24+ v1.0	yes
My6249m1	My6249	yes	no	illumina	yes	no	yes	Infinium HumanCore-24+ v1.0	yes
My6250m1	My6250	low_coverage	no	no	yes	yes	yes	Infinium HumanCore-24+ v1.0	yes
My6251m1	My6251	no	no	no	no	yes	yes	Infinium HumanCore-24+ v1.0	yes
My6252m1	My6252	no	no	no	no	yes	yes	Infinium HumanCore-24+ v1.0	yes
My6253m1	My6253	no	no	no	no	yes	yes	Infinium HumanCore-24+ v1.0	yes
My6253m2	My6253	no	no	no	no	yes	yes	Infinium HumanCore-24+ v1.0	yes
My6253m3	My6253	no	no	no	no	yes	yes	Infinium HumanCore-24+ v1.0	yes
My6253m4	My6253	no	no	no	no	yes	yes	Infinium HumanCore-24+ v1.0	yes
My6253m6	My6253	no	no	no	no	yes	yes	Infinium HumanCore-24+ v1.0	yes
My6253m7	My6253	no	no	no	no	yes	yes	Infinium HumanCore-24+ v1.0	yes
My6253m8	My6253	no	no	no	no	yes	yes	Infinium HumanCore-24+ v1.0	yes
My6253m9	My6253	no	no	no	no	yes	yes	Infinium HumanCore-24+ v1.0	yes
My6253m10	My6253	no	no	no	no	yes	yes	Infinium HumanCore-24+ v1.0	yes
My6253m11	My6253	no	no	no	no	yes	yes	Infinium HumanCore-24+ v1.0	yes
My6253m12	My6253	no	no	no	no	yes	yes	Infinium HumanCore-24+ v1.0	yes
My6253m13	My6253	no	no	no	no	yes	yes	Infinium HumanCore-24+ v1.0	yes
My6253m14	My6253	no	no	no	no	yes	yes	Infinium HumanCore-24+ v1.0	yes
My6254m1	My6254	yes	no	illumina	no	no	yes	Infinium HumanCore-24+ v1.0	yes
My6255m1	My6255	yes	no	no	yes	no	yes	Infinium HumanCore-24+ v1.0	yes
My6256m1	My6256	no	no	no	no	yes	yes	Infinium HumanCore-24+ v1.0	yes
My6256m2	My6256	no	no	no	no	yes	yes	Infinium HumanCore-24+ v1.0	yes
My6256m3	My6256	no	no	no	no	yes	yes	Infinium HumanCore-24+ v1.0	yes
My6257m1	My6257	no	no	no	no	yes	yes	Infinium HumanCore-24+ v1.0	yes
My6257m2	My6257	no	no	no	no	yes	yes	Infinium HumanCore-24+ v1.0	yes
My6258m1	My6258	no	no	no	no	yes	yes	Infinium HumanCore-24+ v1.0	yes
My6258m2	My6258	no	no	no	no	yes	yes	Infinium HumanCore-24+ v1.0	yes
My6259m1	My6259	no	no	no	no	yes	yes	Infinium HumanCore-24+ v1.0	yes
My6260m1	My6260	no	no	no	no	yes	yes	Infinium HumanCore-24+ v1.0	yes
My6260m2	My6260	no	no	no	no	yes	yes	Infinium HumanCore-24+ v1.0	yes
My6260m3	My6260	no	no	no	no	yes	yes	Infinium HumanCore-24+ v1.0	yes
My6260m4	My6260	no	no	no	no	yes	yes	Infinium HumanCore-24+ v1.0	yes
My6260m5	My6260	no	no	no	no	yes	yes	Infinium HumanCore-24+ v1.0	yes
My6260m6	My6260	no	no	no	no	yes	yes	Infinium HumanCore-24+ v1.0	yes
My6260m7	My6260	no	no	no	no	yes	yes	Infinium HumanCore-24+ v1.0	yes
My6260m8	My6260	no	no	no	no	yes	yes	Infinium HumanCore-24+ v1.0	yes
My6260m9	My6260	no	no	no	no	yes	yes	Infinium HumanCore-24+ v1.0	yes
My6261m1	My6261	no	no	no	no	yes	yes	Infinium HumanCore-24+ v1.0	yes
My6261m2	My6261	no	no	no	no	yes	yes	Infinium HumanCore-24+ v1.0	yes
My6261m3	My6261	no	no	no	no	yes	yes	Infinium HumanCore-24+ v1.0	yes
My6261m4	My6261	no	no	no	no	yes	yes	Infinium HumanCore-24+ v1.0	yes
My6262m1	My6262	yes	no	no	yes	no	yes	Infinium HumanCore-24+ v1.0	yes
My6262m2	My6262	no	no	no	no	yes	yes	Infinium HumanCore-24+ v1.0	yes
My6263m1	My6263	no	no	no	no	yes	yes	Infinium HumanCore-24+ v1.0	yes
My6264m1	My6264	no	no	no	no	yes	yes	Infinium HumanCore-24+ v1.0	yes
My6264m2	My6264	no	no	no	no	yes	yes	Infinium HumanCore-24+ v1.0	yes
My6264m3	My6264	no	no	no	no	yes	yes	Infinium HumanCore-24+ v1.0	yes
My6265m1	My6265	no	no	no	no	yes	yes	Infinium HumanCore-24+ v1.0	yes
My6265m2	My6265	no	no	no	no	yes	yes	Infinium HumanCore-24+ v1.0	yes
My6265m3	My6265	no	no	no	no	yes	yes	Infinium HumanCore-24+ v1.0	yes
My6266m1	My6266	no	no	no	no	yes	yes	Infinium HumanCore-24+ v1.0	yes
My6266m2	My6266	no	no	no	no	yes	yes	Infinium HumanCore-24+ v1.0	yes
My6267m1	My6267	yes	no	illumina	yes	no	yes	Infinium HumanCore-24+ v1.0	yes
My6268m1	My6268	no	no	no	no	yes	yes	Infinium HumanCore-24+ v1.0	yes
My6268m2	My6268	no	no	no	no	yes	yes	Infinium HumanCore-24+ v1.0	yes
My6269m1	My6269	no	no	no	no	yes	yes	Infinium HumanCore-24+ v1.0	yes
My6269m2	My6269	no	no	no	no	yes	yes	Infinium HumanCore-24+ v1.0	yes
My6270m1	My6270	no	no	no	no	yes	yes	Infinium HumanCore-24+ v1.0	yes
My6271m1	My6271	yes	no	no	yes	no	yes	Infinium HumanCore-24+ v1.0	yes
My6272m1	My6272	no	no	no	no	yes	yes	Infinium HumanCore-24+ v1.0	yes
My6273m1	My6273	no	no	no	no	yes	yes	Infinium HumanCore-24+ v1.0	yes
My6273m2	My6273	yes	no	no	yes	no	yes	Infinium HumanCore-24+ v1.0	yes
My6273m3	My6273	no	no	no	no	yes	yes	Infinium HumanCore-24+ v1.0	yes
My6274m1	My6274	yes	no	no	yes	no	yes	Infinium HumanCore-24+ v1.0	yes
My6275m1	My6275	no	no	no	no	yes	yes	Infinium HumanCore-24+ v1.0	yes
My6275m2	My6275	no	no	no	no	yes	yes	Infinium HumanCore-24+ v1.0	yes
My6275m3	My6275	no	no	no	no	yes	yes	Infinium HumanCore-24+ v1.0	yes
My6275m4	My6275	no	no	no	no	yes	yes	Infinium HumanCore-24+ v1.0	yes
My6275m5	My6275	no	no	no	no	yes	yes	Infinium HumanCore-24+ v1.0	yes
My6276m1	My6276	no	no	no	no	yes	yes	Infinium HumanCore-24+ v1.0	yes
My6276m2	My6276	no	no	no	no	yes	yes	Infinium HumanCore-24+ v1.0	yes
My6277m1	My6277	no	no	no	no	yes	yes	Infinium HumanCore-24+ v1.0	yes
My6277m2	My6277	no	no	no	no	yes	yes	Infinium HumanCore-24+ v1.0	yes
My6277m3	My6277	no	no	no	no	yes	yes	Infinium HumanCore-24+ v1.0	yes
My6278m1	My6278	no	no	no	no	yes	yes	Infinium HumanCore-24+ v1.0	yes
My6278m2	My6278	no	no	no	no	yes	yes	Infinium HumanCore-24+ v1.0	yes
My6279m1	My6279	yes	no	no	no	no	yes	Infinium HumanCore-24+ v1.0	yes
My6279m2	My6279	yes	no	no	no	no	yes	Infinium HumanCore-24+ v1.0	yes
My6279m3	My6279	no	no	no	no	yes	yes	Infinium HumanCore-24+ v1.0	yes
My6279m4	My6279	no	no	no	no	yes	yes	Infinium HumanCore-24+ v1.0	yes
My6279m5	My6279	no	no	no	no	yes	yes	Infinium HumanCore-24+ v1.0	yes
My6279m6	My6279	no	no	no	no	yes	yes	Infinium HumanCore-24+ v1.0	yes
My6280m1	My6280	no	no	no	no	yes	yes	Infinium HumanCore-24+ v1.0	yes
My6280m2	My6280	no	no	no	no	yes	yes	Infinium HumanCore-24+ v1.0	yes
My6280m3	My6280	no	no	no	no	yes	yes	Infinium HumanCore-24+ v1.0	yes
My6281m1	My6281	no	no	no	no	yes	no	NA	no
My6281m2	My6281	no	no	no	no	yes	yes	Infinium HumanCore-24+ v1.1	yes
My6281m3	My6281	no	no	no	no	yes	yes	Infinium HumanCore-24+ v1.1	yes
My6282m1	My6282	no	no	no	no	yes	yes	Infinium HumanCore-24+ v1.0	yes
My6282m2	My6282	no	no	no	no	yes	yes	Infinium HumanCore-24+ v1.0	yes
My6282m3	My6282	no	no	no	no	yes	yes	Infinium HumanCore-24+ v1.0	yes
My6282m4	My6282	no	no	no	no	yes	yes	Infinium HumanCore-24+ v1.0	yes
My6282m5	My6282	no	no	no	no	yes	yes	Infinium HumanCore-24+ v1.0	yes
My6282m6	My6282	no	no	no	no	yes	yes	Infinium HumanCore-24+ v1.0	yes
My6282m7	My6282	no	no	no	no	yes	yes	Infinium HumanCore-24+ v1.0	yes
My6283m1	My6283	no	no	no	no	yes	yes	Infinium HumanCore-24+ v1.0	yes
My6283m2	My6283	no	no	no	no	yes	yes	Infinium HumanCore-24+ v1.0	yes
My6283m3	My6283	no	no	no	no	yes	yes	Infinium HumanCore-24+ v1.0	yes
My6283m4	My6283	no	no	no	no	yes	yes	Infinium HumanCore-24+ v1.0	yes
My6284m1	My6284	no	no	no	no	yes	yes	Infinium HumanCore-24+ v1.0	yes
My6284m2	My6284	no	no	no	no	yes	yes	Infinium HumanCore-24+ v1.0	yes
My6284m3	My6284	no	no	no	no	yes	yes	Infinium HumanCore-24+ v1.0	yes
My6284m4	My6284	no	no	no	no	yes	yes	Infinium HumanCore-24+ v1.0	yes
My6284m5	My6284	no	no	no	no	yes	yes	Infinium HumanCore-24+ v1.0	yes
My6284m6	My6284	no	no	no	no	yes	yes	Infinium HumanCore-24+ v1.0	yes
My6284m7	My6284	no	no	no	no	yes	yes	Infinium HumanCore-24+ v1.0	yes
My6284m8	My6284	no	no	no	no	yes	yes	Infinium HumanCore-24+ v1.0	yes
My6284m9	My6284	no	no	no	no	yes	yes	Infinium HumanCore-24+ v1.0	yes
My6284m10	My6284	no	no	no	no	yes	yes	Infinium HumanCore-24+ v1.0	yes
My6285m1	My6285	no	no	no	no	yes	yes	Infinium HumanCore-24+ v1.0	yes
My6285m2	My6285	no	no	no	no	yes	yes	Infinium HumanCore-24+ v1.0	yes
My6285m3	My6285	no	no	no	no	yes	yes	Infinium HumanCore-24+ v1.0	yes
My6285m4	My6285	no	no	no	no	yes	yes	Infinium HumanCore-24+ v1.0	yes
My6285m5	My6285	no	no	no	no	yes	yes	Infinium HumanCore-24+ v1.0	yes
My6285m6	My6285	no	no	no	no	yes	yes	Infinium HumanCore-24+ v1.0	yes
My6286m1	My6286	low_coverage	no	no	yes	yes	yes	Infinium HumanCore-24+ v1.0	yes
My6287m1	My6287	no	no	no	no	yes	yes	Infinium HumanCore-24+ v1.0	yes
My6287m2	My6287	no	no	no	no	yes	yes	Infinium HumanCore-24+ v1.0	yes
My6287m3	My6287	no	no	no	no	yes	yes	Infinium HumanCore-24+ v1.0	yes
My6288m1	My6288	no	no	no	no	yes	yes	Infinium HumanCore-24+ v1.0	yes
My6288m2	My6288	no	no	no	no	yes	yes	Infinium HumanCore-24+ v1.0	yes
My6289m1	My6289	yes	no	no	yes	no	yes	Infinium HumanCore-24+ v1.0	yes
My6290m1	My6290	no	no	no	no	yes	yes	Infinium HumanCore-24+ v1.0	yes
My6290m2	My6290	no	no	no	no	yes	yes	Infinium HumanCore-24+ v1.0	yes
My6290m3	My6290	yes	no	no	yes	no	yes	Infinium HumanCore-24+ v1.0	yes
My6290m4	My6290	no	no	no	no	yes	yes	Infinium HumanCore-24+ v1.0	yes
My6290m5	My6290	yes	no	no	yes	no	yes	Infinium HumanCore-24+ v1.0	yes
My6291m1	My6291	no	no	no	no	yes	yes	Infinium HumanCore-24+ v1.0	yes
My6291m2	My6291	no	no	no	no	yes	yes	Infinium HumanCore-24+ v1.0	yes
My6291m3	My6291	no	no	no	no	yes	yes	Infinium HumanCore-24+ v1.0	yes
My6291m4	My6291	no	no	no	no	yes	yes	Infinium HumanCore-24+ v1.0	yes
My6291m5	My6291	no	no	no	no	yes	yes	Infinium HumanCore-24+ v1.0	yes
My6291m6	My6291	no	no	no	no	yes	yes	Infinium HumanCore-24+ v1.0	yes
My6292m1	My6292	yes	no	illumina	no	no	yes	Infinium HumanCore-24+ v1.0	yes
My6292m2	My6292	no	no	no	no	yes	yes	Infinium HumanCore-24+ v1.0	yes
My6292m3	My6292	no	no	no	no	yes	yes	Infinium HumanCore-24+ v1.0	yes
My6293m1	My6293	no	no	no	no	yes	yes	Infinium HumanCore-24+ v1.0	yes
My6294m1	My6294	yes	no	no	yes	no	yes	Infinium HumanCore-24+ v1.0	yes
My6294m2	My6294	no	no	no	no	yes	yes	Infinium HumanCore-24+ v1.0	yes
My6294m3	My6294	no	no	no	no	yes	yes	Infinium HumanCore-24+ v1.0	yes
My6294m4	My6294	no	no	no	no	yes	yes	Infinium HumanCore-24+ v1.0	yes
My6294m5	My6294	no	no	no	no	yes	yes	Infinium HumanCore-24+ v1.0	yes
My6295m1	My6295	yes	no	no	no	no	yes	Infinium HumanCore-24+ v1.0	yes
My6296m1	My6296	no	no	no	no	yes	yes	Infinium HumanCore-24+ v1.0	yes
My6296m2	My6296	no	no	no	no	yes	yes	Infinium HumanCore-24+ v1.0	yes
My6296m4	My6296	no	no	no	no	yes	yes	Infinium HumanCore-24+ v1.0	yes
My6296m5	My6296	no	no	no	no	yes	yes	Infinium HumanCore-24+ v1.0	yes
My6297m1	My6297	no	no	no	no	yes	yes	Infinium HumanCore-24+ v1.0	yes
My6298m1	My6298	no	no	no	no	yes	yes	Infinium HumanCore-24+ v1.0	yes
My6299m1	My6299	no	no	no	no	yes	yes	Infinium HumanCore-24+ v1.0	yes
My6300m1	My6300	low_coverage	no	no	yes	yes	yes	Infinium HumanCore-24+ v1.0	yes
My6300m2	My6300	no	no	no	no	yes	yes	Infinium HumanCore-24+ v1.0	yes
My6300m3	My6300	no	no	no	no	yes	yes	Infinium HumanCore-24+ v1.0	yes
My6302m1	My6302	yes	no	no	yes	no	yes	Infinium HumanCore-24+ v1.0	yes
My6302m2	My6302	no	no	no	no	yes	yes	Infinium HumanCore-24+ v1.0	yes
My6303m1	My6303	yes	no	no	yes	no	yes	Infinium HumanCore-24+ v1.0	yes
My6304m1	My6304	yes	no	no	yes	no	yes	Infinium HumanCore-24+ v1.0	yes
My6304m2	My6304	no	no	no	no	yes	yes	Infinium HumanCore-24+ v1.0	yes
My6305m1	My6305	no	no	no	no	yes	yes	Infinium HumanCore-24+ v1.0	yes
My6306m1	My6306	yes	no	no	yes	no	yes	Infinium HumanCore-24+ v1.0	yes
My6306m2	My6306	no	no	no	no	yes	yes	Infinium HumanCore-24+ v1.0	yes
My6307m1	My6307	no	no	no	no	yes	yes	Infinium HumanCore-24+ v1.0	yes
My6307m2	My6307	no	no	no	no	yes	yes	Infinium HumanCore-24+ v1.0	yes
My6308m1	My6308	no	no	no	no	yes	yes	Infinium HumanCore-24+ v1.0	yes
My6309m1	My6309	no	no	no	no	yes	yes	Infinium HumanCore-24+ v1.0	yes
My6309m2	My6309	no	no	no	no	yes	yes	Infinium HumanCore-24+ v1.0	yes
My6309m3	My6309	no	no	no	no	yes	yes	Infinium HumanCore-24+ v1.0	yes
My6310m1	My6310	yes	no	illumina	yes	no	yes	Infinium HumanCore-24+ v1.0	yes
My6311m1	My6311	no	no	no	no	yes	yes	Infinium HumanCore-24+ v1.0	yes
My6311m2	My6311	no	no	no	no	yes	yes	Infinium HumanCore-24+ v1.0	yes
My6482m5	My6482	no	no	no	no	yes	yes	Infinium HumanCore-24+ v1.1	yes
My6312m1	My6312	yes	no	no	yes	no	yes	Infinium HumanCore-24+ v1.0	yes
My6313m1	My6313	no	no	no	no	yes	yes	Infinium HumanCore-24+ v1.0	yes
My6313m2	My6313	no	no	no	no	yes	yes	Infinium HumanCore-24+ v1.0	yes
My6313m3	My6313	no	no	no	no	yes	yes	Infinium HumanCore-24+ v1.0	yes
My6313m4	My6313	no	no	no	no	yes	yes	Infinium HumanCore-24+ v1.0	yes
My6314m1	My6314	yes	no	no	no	no	yes	Infinium HumanCore-24+ v1.0	yes
My6314m2	My6314	no	no	no	no	yes	yes	Infinium HumanCore-24+ v1.0	yes
My6315m1	My6315	no	no	no	no	yes	yes	Infinium HumanCore-24+ v1.0	yes
My6316m1	My6316	yes	no	illumina	no	no	yes	Infinium HumanCore-24+ v1.0	yes
My6317m1	My6317	no	no	no	no	yes	yes	Infinium HumanCore-24+ v1.0	yes
My6317m2	My6317	no	no	no	no	yes	yes	Infinium HumanCore-24+ v1.0	yes
My6317m3	My6317	no	no	no	no	yes	yes	Infinium HumanCore-24+ v1.0	yes
My6317m4	My6317	no	no	no	no	yes	yes	Infinium HumanCore-24+ v1.0	yes
My6317m5	My6317	no	no	no	no	yes	yes	Infinium HumanCore-24+ v1.0	yes
My6317m6	My6317	no	no	no	no	yes	yes	Infinium HumanCore-24+ v1.0	yes
My6317m7	My6317	no	no	no	no	yes	yes	Infinium HumanCore-24+ v1.0	yes
My6317m8	My6317	no	no	no	no	yes	yes	Infinium HumanCore-24+ v1.0	yes
My6317m9	My6317	no	no	no	no	yes	yes	Infinium HumanCore-24+ v1.0	yes
My6317m10	My6317	no	no	no	no	yes	yes	Infinium HumanCore-24+ v1.0	yes
My6317m11	My6317	no	no	no	no	yes	yes	Infinium HumanCore-24+ v1.0	yes
My6317m12	My6317	no	no	no	no	yes	yes	Infinium HumanCore-24+ v1.0	yes
My6317m13	My6317	no	no	no	no	yes	yes	Infinium HumanCore-24+ v1.0	yes
My6318m1	My6318	no	no	no	no	yes	yes	Infinium HumanCore-24+ v1.0	yes
My6318m2	My6318	no	no	no	no	yes	yes	Infinium HumanCore-24+ v1.0	yes
My6318m3	My6318	yes	no	illumina	no	no	yes	Infinium HumanCore-24+ v1.0	yes
My6319m1	My6319	no	no	no	no	yes	yes	Infinium HumanCore-24+ v1.0	yes
My6321m1	My6321	no	no	no	no	yes	yes	Infinium HumanCore-24+ v1.0	yes
My6321m2	My6321	no	no	no	no	yes	yes	Infinium HumanCore-24+ v1.0	yes
My6321m3	My6321	no	no	no	no	yes	yes	Infinium HumanCore-24+ v1.0	yes
My6321m4	My6321	no	no	no	no	yes	yes	Infinium HumanCore-24+ v1.0	yes
My6321m5	My6321	no	no	no	no	yes	yes	Infinium HumanCore-24+ v1.0	yes
My6321m6	My6321	no	no	no	no	yes	yes	Infinium HumanCore-24+ v1.0	yes
My6321m7	My6321	no	no	no	no	yes	yes	Infinium HumanCore-24+ v1.0	yes
My6321m8	My6321	no	no	no	no	yes	yes	Infinium HumanCore-24+ v1.0	yes
My6321m9	My6321	no	no	no	no	yes	yes	Infinium HumanCore-24+ v1.0	yes
My6321m10	My6321	no	no	no	no	yes	yes	Infinium HumanCore-24+ v1.0	yes
My6321m11	My6321	no	no	no	no	yes	yes	Infinium HumanCore-24+ v1.0	yes
My6321m12	My6321	no	no	no	no	yes	yes	Infinium HumanCore-24+ v1.0	yes
My6322m1	My6322	yes	no	no	yes	no	yes	Infinium HumanCore-24+ v1.0	yes
My6322m2	My6322	no	no	no	no	yes	yes	Infinium HumanCore-24+ v1.0	yes
My6322m3	My6322	no	no	no	no	yes	yes	Infinium HumanCore-24+ v1.0	yes
My6322m4	My6322	no	no	no	no	yes	yes	Infinium HumanCore-24+ v1.0	yes
My6323m1	My6323	no	no	no	no	yes	yes	Infinium HumanCore-24+ v1.0	yes
My6324m1	My6324	no	no	no	no	yes	yes	Infinium HumanCore-24+ v1.0	yes
My6324m2	My6324	no	no	no	no	yes	yes	Infinium HumanCore-24+ v1.0	yes
My6324m3	My6324	no	no	no	no	yes	yes	Infinium HumanCore-24+ v1.0	yes
My6324m4	My6324	no	no	no	no	yes	yes	Infinium HumanCore-24+ v1.0	yes
My6325m1	My6325	no	no	no	no	yes	yes	Infinium HumanCore-24+ v1.0	yes
My6325m2	My6325	no	no	no	no	yes	yes	Infinium HumanCore-24+ v1.0	yes
My6325m3	My6325	no	no	no	no	yes	yes	Infinium HumanCore-24+ v1.0	yes
My6325m4	My6325	no	no	no	no	yes	yes	Infinium HumanCore-24+ v1.0	yes
My6325m5	My6325	no	no	no	no	yes	yes	Infinium HumanCore-24+ v1.0	yes
My6325m6	My6325	no	no	no	no	yes	yes	Infinium HumanCore-24+ v1.0	yes
My6325m7	My6325	yes	no	no	yes	no	yes	Infinium HumanCore-24+ v1.0	yes
My6325m8	My6325	no	no	no	no	yes	yes	Infinium HumanCore-24+ v1.0	yes
My6326m1	My6326	no	no	no	no	yes	yes	Infinium HumanCore-24+ v1.0	yes
My6326m2	My6326	no	no	no	no	yes	yes	Infinium HumanCore-24+ v1.0	yes
My6326m3	My6326	no	no	no	no	yes	yes	Infinium HumanCore-24+ v1.0	yes
My6326m4	My6326	no	no	no	no	yes	yes	Infinium HumanCore-24+ v1.0	yes
My6326m5	My6326	no	no	no	no	yes	yes	Infinium HumanCore-24+ v1.0	yes
My6326m6	My6326	no	no	no	no	yes	yes	Infinium HumanCore-24+ v1.0	yes
My6326m7	My6326	low_coverage	no	no	yes	yes	yes	Infinium HumanCore-24+ v1.0	yes
My6326m8	My6326	no	no	no	no	yes	yes	Infinium HumanCore-24+ v1.0	yes
My6327m1	My6327	no	no	no	no	yes	yes	Infinium HumanCore-24+ v1.0	yes
My6327m2	My6327	no	no	no	no	yes	yes	Infinium HumanCore-24+ v1.0	yes
My6327m3	My6327	no	no	no	no	yes	yes	Infinium HumanCore-24+ v1.0	yes
My6327m4	My6327	no	no	no	no	yes	yes	Infinium HumanCore-24+ v1.0	yes
My6327m5	My6327	yes	no	no	no	no	yes	Infinium HumanCore-24+ v1.0	yes
My6327m6	My6327	yes	no	illumina	no	no	yes	Infinium HumanCore-24+ v1.0	yes
My6328m1	My6328	no	no	no	no	yes	yes	Infinium HumanCore-24+ v1.0	yes
My6328m2	My6328	no	no	no	no	yes	yes	Infinium HumanCore-24+ v1.0	yes
My6328m3	My6328	no	no	no	no	yes	yes	Infinium HumanCore-24+ v1.0	yes
My6328m4	My6328	no	no	no	no	yes	yes	Infinium HumanCore-24+ v1.0	yes
My6328m5	My6328	no	no	no	no	yes	yes	Infinium HumanCore-24+ v1.0	yes
My6329m1	My6329	no	no	no	no	yes	yes	Infinium HumanCore-24+ v1.0	yes
My6330m1	My6330	no	no	no	no	yes	yes	Infinium HumanCore-24+ v1.0	yes
My6330m2	My6330	no	no	no	no	yes	yes	Infinium HumanCore-24+ v1.0	yes
My6330m3	My6330	no	no	no	no	yes	yes	Infinium HumanCore-24+ v1.0	yes
My6330m4	My6330	no	no	no	no	yes	yes	Infinium HumanCore-24+ v1.0	yes
My6330m5	My6330	no	no	no	no	yes	yes	Infinium HumanCore-24+ v1.0	yes
My6330m6	My6330	no	no	no	no	yes	yes	Infinium HumanCore-24+ v1.0	yes
My6331m1	My6331	no	no	no	no	yes	yes	Infinium HumanCore-24+ v1.0	yes
My6332m1	My6332	no	no	no	no	yes	yes	Infinium HumanCore-24+ v1.0	yes
My6332m2	My6332	no	no	no	no	yes	yes	Infinium HumanCore-24+ v1.0	yes
My6332m3	My6332	no	no	no	no	yes	yes	Infinium HumanCore-24+ v1.0	yes
My6333m1	My6333	no	no	no	no	yes	yes	Infinium HumanCore-24+ v1.0	yes
My6333m2	My6333	no	no	no	no	yes	yes	Infinium HumanCore-24+ v1.0	yes
My6333m3	My6333	no	no	no	no	yes	yes	Infinium HumanCore-24+ v1.0	yes
My6334m1	My6334	no	no	no	no	yes	yes	Infinium HumanCore-24+ v1.0	yes
My6334m2	My6334	yes	no	no	yes	no	yes	Infinium HumanCore-24+ v1.0	yes
My6334m3	My6334	no	no	no	no	yes	yes	Infinium HumanCore-24+ v1.0	yes
My6334m4	My6334	no	no	no	no	yes	yes	Infinium HumanCore-24+ v1.0	yes
My6334m5	My6334	no	no	no	no	yes	yes	Infinium HumanCore-24+ v1.0	yes
My6335m1	My6335	no	no	no	no	yes	yes	Infinium HumanCore-24+ v1.0	yes
My6335m2	My6335	no	no	no	no	yes	yes	Infinium HumanCore-24+ v1.0	yes
My6335m3	My6335	no	no	no	no	yes	yes	Infinium HumanCore-24+ v1.0	yes
My6335m4	My6335	no	no	no	no	yes	yes	Infinium HumanCore-24+ v1.0	yes
My6335m5	My6335	no	no	no	no	yes	yes	Infinium HumanCore-24+ v1.0	yes
My6335m6	My6335	no	no	no	no	yes	yes	Infinium HumanCore-24+ v1.0	yes
My6335m7	My6335	no	no	no	no	yes	yes	Infinium HumanCore-24+ v1.0	yes
My6336m1	My6336	no	no	no	no	yes	yes	Infinium HumanCore-24+ v1.0	yes
My6336m2	My6336	no	no	no	no	yes	yes	Infinium HumanCore-24+ v1.0	yes
My6336m3	My6336	no	no	no	no	yes	yes	Infinium HumanCore-24+ v1.0	yes
My6337m1	My6337	no	no	no	no	yes	yes	Infinium HumanCore-24+ v1.0	yes
My6337m2	My6337	yes	no	no	yes	no	yes	Infinium HumanCore-24+ v1.0	yes
My6337m3	My6337	no	no	no	no	yes	yes	Infinium HumanCore-24+ v1.0	yes
My6337m4	My6337	no	no	no	no	yes	yes	Infinium HumanCore-24+ v1.0	yes
My6338m1	My6338	yes	no	no	yes	no	yes	Infinium HumanCore-24+ v1.0	yes
My6339m1	My6339	no	no	no	no	yes	yes	Infinium HumanCore-24+ v1.0	yes
My6340m1	My6340	no	no	no	no	yes	yes	Infinium HumanCore-24+ v1.0	yes
My6340m2	My6340	no	no	no	no	yes	yes	Infinium HumanCore-24+ v1.0	yes
My6340m3	My6340	no	no	no	no	yes	yes	Infinium HumanCore-24+ v1.0	yes
My6340m4	My6340	no	no	no	no	yes	yes	Infinium HumanCore-24+ v1.0	yes
My6340m5	My6340	no	no	no	no	yes	yes	Infinium HumanCore-24+ v1.0	yes
My6340m6	My6340	no	no	no	no	yes	yes	Infinium HumanCore-24+ v1.0	yes
My6340m7	My6340	no	no	no	no	yes	yes	Infinium HumanCore-24+ v1.0	yes
My6340m8	My6340	no	no	no	no	yes	yes	Infinium HumanCore-24+ v1.0	yes
My6341m1	My6341	no	no	no	no	yes	yes	Infinium HumanCore-24+ v1.0	yes
My6342m1	My6342	no	no	no	no	yes	yes	Infinium HumanCore-24+ v1.0	yes
My6342m2	My6342	no	no	no	no	yes	yes	Infinium HumanCore-24+ v1.0	yes
My6343m1	My6343	yes	no	no	yes	no	yes	Infinium HumanCore-24+ v1.0	yes
My6343m2	My6343	no	no	no	no	yes	yes	Infinium HumanCore-24+ v1.0	yes
My6343m3	My6343	no	no	no	no	yes	yes	Infinium HumanCore-24+ v1.0	yes
My6343m4	My6343	no	no	no	no	yes	yes	Infinium HumanCore-24+ v1.0	yes
My6344m1	My6344	yes	no	no	no	no	yes	Infinium HumanCore-24+ v1.0	yes
My6344m2	My6344	no	no	no	no	yes	yes	Infinium HumanCore-24+ v1.0	yes
My6344m3	My6344	no	no	no	no	yes	yes	Infinium HumanCore-24+ v1.0	yes
My6344m4	My6344	no	no	no	no	yes	yes	Infinium HumanCore-24+ v1.0	yes
My6344m5	My6344	no	no	no	no	yes	yes	Infinium HumanCore-24+ v1.0	yes
My6345m1	My6345	no	no	no	no	yes	yes	Infinium HumanCore-24+ v1.0	yes
My6345m2	My6345	no	no	no	no	yes	yes	Infinium HumanCore-24+ v1.0	yes
My6345m3	My6345	no	no	no	no	yes	yes	Infinium HumanCore-24+ v1.0	yes
My6346m1	My6346	no	no	no	no	yes	yes	Infinium HumanCore-24+ v1.0	yes
My6346m2	My6346	no	no	no	no	yes	yes	Infinium HumanCore-24+ v1.0	yes
My6346m3	My6346	no	no	no	no	yes	yes	Infinium HumanCore-24+ v1.0	yes
My6346m4	My6346	no	no	no	no	yes	yes	Infinium HumanCore-24+ v1.0	yes
My6346m5	My6346	no	no	no	no	yes	yes	Infinium HumanCore-24+ v1.0	yes
My6346m6	My6346	no	no	no	no	yes	yes	Infinium HumanCore-24+ v1.0	yes
My6346m7	My6346	no	no	no	no	yes	yes	Infinium HumanCore-24+ v1.0	yes
My6346m8	My6346	no	no	no	no	yes	yes	Infinium HumanCore-24+ v1.0	yes
My6346m9	My6346	no	no	no	no	yes	yes	Infinium HumanCore-24+ v1.0	yes
My6346m10	My6346	no	no	no	no	yes	yes	Infinium HumanCore-24+ v1.0	yes
My6347m1	My6347	no	no	no	no	yes	yes	Infinium HumanCore-24+ v1.1	yes
My6347m2	My6347	no	no	no	no	yes	yes	Infinium HumanCore-24+ v1.1	yes
My6348m1	My6348	no	no	no	no	yes	yes	Infinium HumanCore-24+ v1.1	yes
My6348m2	My6348	no	no	no	no	yes	yes	Infinium HumanCore-24+ v1.1	yes
My6348m3	My6348	no	no	no	no	yes	yes	Infinium HumanCore-24+ v1.1	yes
My6348m4	My6348	no	no	no	no	yes	yes	Infinium HumanCore-24+ v1.1	yes
My6348m5	My6348	no	no	no	no	yes	yes	Infinium HumanCore-24+ v1.1	yes
My6349m1	My6349	no	no	no	no	yes	yes	Infinium HumanCore-24+ v1.1	yes
My6350m1	My6350	yes	no	no	no	no	yes	Infinium HumanCore-24+ v1.1	yes
My6350m2	My6350	no	no	no	no	yes	yes	Infinium HumanCore-24+ v1.1	yes
My6351m1	My6351	no	no	no	no	yes	yes	Infinium HumanCore-24+ v1.1	yes
My6352m1	My6352	yes	no	no	no	no	yes	Infinium HumanCore-24+ v1.1	yes
My6353m1	My6353	low_coverage	no	no	yes	yes	yes	Infinium HumanCore-24+ v1.1	yes
My6353m2	My6353	no	no	no	no	yes	yes	Infinium HumanCore-24+ v1.1	yes
My6353m3	My6353	yes	no	no	yes	no	yes	Infinium HumanCore-24+ v1.1	yes
My6353m4	My6353	yes	no	no	yes	no	yes	Infinium HumanCore-24+ v1.1	yes
My6353m5	My6353	yes	no	no	yes	no	yes	Infinium HumanCore-24+ v1.1	yes
My6354m1	My6354	yes	no	no	yes	no	yes	Infinium HumanCore-24+ v1.1	yes
My6355m1	My6355	no	no	no	no	yes	yes	Infinium HumanCore-24+ v1.1	yes
My6356m1	My6356	no	no	no	no	yes	yes	Infinium HumanCore-24+ v1.1	yes
My6356m2	My6356	no	no	no	no	yes	yes	Infinium HumanCore-24+ v1.1	yes
My6357m1	My6357	no	no	no	no	yes	yes	Infinium HumanCore-24+ v1.1	yes
My6357m2	My6357	no	no	no	no	yes	yes	Infinium HumanCore-24+ v1.1	yes
My6357m3	My6357	no	no	no	no	yes	yes	Infinium HumanCore-24+ v1.1	yes
My6357m4	My6357	no	no	no	no	yes	yes	Infinium HumanCore-24+ v1.1	yes
My6357m5	My6357	no	no	no	no	yes	yes	Infinium HumanCore-24+ v1.1	yes
My6357m7	My6357	no	no	no	no	yes	yes	Infinium HumanCore-24+ v1.1	yes
My6357m8	My6357	no	no	no	no	yes	yes	Infinium HumanCore-24+ v1.1	yes
My6357m9	My6357	no	no	no	no	yes	yes	Infinium HumanCore-24+ v1.1	no
My6357m10	My6357	no	no	no	no	yes	yes	Infinium HumanCore-24+ v1.1	yes
My6357m11	My6357	no	no	no	no	yes	yes	Infinium HumanCore-24+ v1.1	yes
My6358m1	My6358	no	no	no	no	yes	yes	Infinium HumanCore-24+ v1.1	yes
My6358m2	My6358	no	no	no	no	yes	yes	Infinium HumanCore-24+ v1.1	yes
My6358m3	My6358	no	no	no	no	yes	yes	Infinium HumanCore-24+ v1.1	yes
My6359m1	My6359	no	no	no	no	yes	yes	Infinium HumanCore-24+ v1.1	yes
My6359m2	My6359	no	no	no	no	yes	yes	Infinium HumanCore-24+ v1.1	yes
My6360m1	My6360	yes	no	no	yes	no	yes	Infinium HumanCore-24+ v1.1	yes
My6361m1	My6361	no	no	no	no	yes	yes	Infinium HumanCore-24+ v1.1	yes
My6361m2	My6361	no	no	no	no	yes	yes	Infinium HumanCore-24+ v1.1	yes
My6362m1	My6362	no	no	no	no	yes	yes	Infinium HumanCore-24+ v1.1	yes
My6363m1	My6363	yes	no	no	yes	no	yes	Infinium HumanCore-24+ v1.1	yes
My6363m2	My6363	no	no	no	no	yes	yes	Infinium HumanCore-24+ v1.1	yes
My6363m3	My6363	no	no	no	no	yes	yes	Infinium HumanCore-24+ v1.1	yes
My6364m1	My6364	no	no	no	no	yes	yes	Infinium HumanCore-24+ v1.1	yes
My6365m1	My6365	yes	no	no	yes	no	yes	Infinium HumanCore-24+ v1.1	yes
My6366m1	My6366	yes	no	no	yes	no	yes	Infinium HumanCore-24+ v1.1	yes
My6367m1	My6367	no	no	no	no	yes	yes	Infinium HumanCore-24+ v1.1	yes
My6367m2	My6367	no	no	no	no	yes	yes	Infinium HumanCore-24+ v1.1	yes
My6367m3	My6367	no	no	no	no	yes	yes	Infinium HumanCore-24+ v1.1	yes
My6367m4	My6367	no	no	no	no	yes	yes	Infinium HumanCore-24+ v1.1	yes
My6367m5	My6367	no	no	no	no	yes	yes	Infinium HumanCore-24+ v1.1	yes
My6367m6	My6367	no	no	no	no	yes	yes	Infinium HumanCore-24+ v1.1	yes
My6367m7	My6367	no	no	no	no	yes	yes	Infinium HumanCore-24+ v1.1	yes
My6367m8	My6367	no	no	no	no	yes	yes	Infinium HumanCore-24+ v1.1	yes
My6367m9	My6367	no	no	no	no	yes	yes	Infinium HumanCore-24+ v1.1	yes
My6367m10	My6367	no	no	no	no	yes	yes	Infinium HumanCore-24+ v1.1	yes
My6367m11	My6367	no	no	no	no	yes	yes	Infinium HumanCore-24+ v1.1	yes
My6367m12	My6367	no	no	no	no	yes	yes	Infinium HumanCore-24+ v1.1	yes
My6367m13	My6367	no	no	no	no	yes	yes	Infinium HumanCore-24+ v1.1	yes
My6367m14	My6367	no	no	no	no	yes	yes	Infinium HumanCore-24+ v1.1	yes
My6367m15	My6367	no	no	no	no	yes	yes	Infinium HumanCore-24+ v1.1	yes
My6367m16	My6367	no	no	no	no	yes	yes	Infinium HumanCore-24+ v1.1	yes
My6367m17	My6367	yes	no	no	no	no	yes	Infinium HumanCore-24+ v1.1	yes
My6367m18	My6367	no	no	no	no	yes	yes	Infinium HumanCore-24+ v1.1	yes
My6367m19	My6367	no	no	no	no	yes	yes	Infinium HumanCore-24+ v1.1	yes
My6368m1	My6368	no	no	no	no	yes	yes	Infinium HumanCore-24+ v1.1	yes
My6368m2	My6368	no	no	no	no	yes	yes	Infinium HumanCore-24+ v1.1	yes
My6368m3	My6368	no	no	no	no	yes	yes	Infinium HumanCore-24+ v1.1	yes
My6368m4	My6368	no	no	no	no	yes	yes	Infinium HumanCore-24+ v1.1	yes
My6369m1	My6369	yes	no	no	no	no	yes	Infinium HumanCore-24+ v1.1	yes
My6370m1	My6370	no	no	no	no	yes	yes	Infinium HumanCore-24+ v1.1	yes
My6370m2	My6370	no	no	no	no	yes	yes	Infinium HumanCore-24+ v1.1	yes
My6371m1	My6371	no	no	no	no	yes	yes	Infinium HumanCore-24+ v1.1	yes
My6371m2	My6371	no	no	no	no	yes	yes	Infinium HumanCore-24+ v1.1	yes
My6371m3	My6371	no	no	no	no	yes	yes	Infinium HumanCore-24+ v1.1	yes
My6372m1	My6372	no	no	no	no	yes	yes	Infinium HumanCore-24+ v1.1	yes
My6373m1	My6373	no	no	no	no	yes	yes	Infinium HumanCore-24+ v1.1	yes
My6374m1	My6374	no	no	no	no	yes	yes	Infinium HumanCore-24+ v1.1	yes
My6374m2	My6374	no	no	no	no	yes	yes	Infinium HumanCore-24+ v1.1	yes
My6375m1	My6375	yes	no	no	no	no	yes	Infinium HumanCore-24+ v1.1	yes
My6377m1	My6377	no	no	no	no	yes	yes	Infinium HumanCore-24+ v1.1	yes
My6377m2	My6377	no	no	no	no	yes	yes	Infinium HumanCore-24+ v1.1	yes
My6377m3	My6377	no	no	no	no	yes	yes	Infinium HumanCore-24+ v1.1	yes
My6377m4	My6377	no	no	no	no	yes	yes	Infinium HumanCore-24+ v1.1	yes
My6377m5	My6377	no	no	no	no	yes	yes	Infinium HumanCore-24+ v1.1	yes
My6377m6	My6377	no	no	no	no	yes	yes	Infinium HumanCore-24+ v1.1	yes
My6377m7	My6377	no	no	no	no	yes	yes	Infinium HumanCore-24+ v1.1	yes
My6377m8	My6377	no	no	no	no	yes	yes	Infinium HumanCore-24+ v1.1	yes
My6377m9	My6377	no	no	no	no	yes	yes	Infinium HumanCore-24+ v1.1	yes
My6377m10	My6377	no	no	no	no	yes	yes	Infinium HumanCore-24+ v1.1	yes
My6377m11	My6377	no	no	no	no	yes	yes	Infinium HumanCore-24+ v1.1	yes
My6377m12	My6377	no	no	no	no	yes	yes	Infinium HumanCore-24+ v1.1	yes
My6378m1	My6378	no	no	no	no	yes	yes	Infinium HumanCore-24+ v1.1	yes
My6378m2	My6378	no	no	no	no	yes	yes	Infinium HumanCore-24+ v1.1	yes
My6378m4	My6378	no	no	no	no	yes	yes	Infinium HumanCore-24+ v1.1	yes
My6378m5	My6378	no	no	no	no	yes	yes	Infinium HumanCore-24+ v1.1	yes
My6379m1	My6379	no	no	no	no	yes	yes	Infinium HumanCore-24+ v1.1	yes
My6379m2	My6379	no	no	no	no	yes	yes	Infinium HumanCore-24+ v1.1	yes
My6379m3	My6379	no	no	no	no	yes	yes	Infinium HumanCore-24+ v1.1	yes
My6380m1	My6380	no	no	no	no	yes	yes	Infinium HumanCore-24+ v1.1	yes
My6380m2	My6380	no	no	no	no	yes	yes	Infinium HumanCore-24+ v1.1	yes
My6381m1	My6381	yes	no	no	no	no	yes	Infinium HumanCore-24+ v1.1	no
My6381m2	My6381	no	no	no	no	yes	yes	Infinium HumanCore-24+ v1.1	yes
My6381m3	My6381	yes	no	no	yes	no	yes	Infinium HumanCore-24+ v1.1	yes
My6382m1	My6382	no	no	no	yes	yes	yes	Infinium HumanCore-24+ v1.1	yes
My6382m2	My6382	no	no	no	no	yes	yes	Infinium HumanCore-24+ v1.1	yes
My6382m3	My6382	no	no	no	no	yes	no	NA	no
My6382m4	My6382	no	no	no	no	yes	no	NA	no
My6382m5	My6382	yes	no	no	yes	no	no	NA	no
My6382m6	My6382	no	no	no	no	yes	no	NA	no
My6382m7	My6382	no	no	no	no	yes	yes	Infinium HumanCore-24+ v1.1	yes
My6382m8	My6382	no	no	no	no	yes	yes	Infinium HumanCore-24+ v1.1	yes
My6382m9	My6382	no	no	no	no	yes	yes	Infinium HumanCore-24+ v1.1	yes
My6382m10	My6382	no	no	no	no	yes	yes	Infinium HumanCore-24+ v1.1	yes
My6382m11	My6382	no	no	no	no	yes	yes	Infinium HumanCore-24+ v1.1	yes
My6382m12	My6382	no	no	no	no	yes	yes	Infinium HumanCore-24+ v1.1	yes
My6382m13	My6382	no	no	no	yes	yes	yes	Infinium HumanCore-24+ v1.1	yes
My6382m14	My6382	no	no	no	no	yes	yes	Infinium HumanCore-24+ v1.1	yes
My6382m15	My6382	no	no	no	no	yes	yes	Infinium HumanCore-24+ v1.1	yes
My6383m1	My6383	no	no	no	no	yes	yes	Infinium HumanCore-24+ v1.1	yes
My6383m2	My6383	no	no	no	no	yes	yes	Infinium HumanCore-24+ v1.1	yes
My6384m1	My6384	no	no	no	no	yes	yes	Infinium HumanCore-24+ v1.1	yes
My6385m1	My6385	no	no	no	no	yes	yes	Infinium HumanCore-24+ v1.1	yes
My6385m2	My6385	no	no	no	no	yes	yes	Infinium HumanCore-24+ v1.1	yes
My6385m3	My6385	no	no	no	no	yes	yes	Infinium HumanCore-24+ v1.1	yes
My6385m4	My6385	no	no	no	no	yes	yes	Infinium HumanCore-24+ v1.1	yes
My6385m5	My6385	no	no	no	no	yes	yes	Infinium HumanCore-24+ v1.1	yes
My6386m1	My6386	no	no	no	no	yes	yes	Infinium HumanCore-24+ v1.1	yes
My6387m1	My6387	yes	no	no	no	no	yes	Infinium HumanCore-24+ v1.1	yes
My6388m1	My6388	no	no	no	no	yes	yes	Infinium HumanCore-24+ v1.1	yes
My6388m2	My6388	no	no	no	no	yes	yes	Infinium HumanCore-24+ v1.1	yes
My6388m3	My6388	no	no	no	no	yes	yes	Infinium HumanCore-24+ v1.1	yes
My6389m1	My6389	no	no	no	no	yes	yes	Infinium HumanCore-24+ v1.1	yes
My6390m1	My6390	no	no	no	no	yes	yes	Infinium HumanCore-24+ v1.1	yes
My6390m2	My6390	no	no	no	no	yes	yes	Infinium HumanCore-24+ v1.1	yes
My6391m1	My6391	no	no	no	no	yes	yes	Infinium HumanCore-24+ v1.1	yes
My6391m2	My6391	no	no	no	no	yes	yes	Infinium HumanCore-24+ v1.1	yes
My6392m1	My6392	no	no	no	no	yes	yes	Infinium HumanCore-24+ v1.1	yes
My6392m2	My6392	no	no	no	no	yes	yes	Infinium HumanCore-24+ v1.1	yes
My6392m3	My6392	yes	no	no	yes	no	yes	Infinium HumanCore-24+ v1.1	yes
My6392m4	My6392	no	no	no	no	yes	yes	Infinium HumanCore-24+ v1.1	yes
My6393m1	My6393	no	no	no	no	yes	yes	Infinium HumanCore-24+ v1.1	yes
My6393m2	My6393	no	no	no	no	yes	yes	Infinium HumanCore-24+ v1.1	yes
My6393m3	My6393	no	no	no	no	yes	yes	Infinium HumanCore-24+ v1.1	yes
My6393m4	My6393	no	no	no	no	yes	yes	Infinium HumanCore-24+ v1.1	yes
My6393m5	My6393	no	no	no	no	yes	yes	Infinium HumanCore-24+ v1.1	yes
My6393m6	My6393	no	no	no	no	yes	yes	Infinium HumanCore-24+ v1.1	yes
My6394m1	My6394	no	no	no	no	yes	yes	Infinium HumanCore-24+ v1.1	yes
My6394m2	My6394	no	no	no	no	yes	yes	Infinium HumanCore-24+ v1.1	yes
My6394m3	My6394	no	no	no	no	yes	yes	Infinium HumanCore-24+ v1.1	yes
My6394m4	My6394	no	no	no	no	yes	yes	Infinium HumanCore-24+ v1.1	yes
My6394m5	My6394	no	no	no	no	yes	yes	Infinium HumanCore-24+ v1.1	yes
My6394m6	My6394	yes	no	no	yes	no	yes	Infinium HumanCore-24+ v1.1	yes
My6394m7	My6394	no	no	no	no	yes	yes	Infinium HumanCore-24+ v1.1	yes
My6394m8	My6394	no	no	no	no	yes	yes	Infinium HumanCore-24+ v1.1	yes
My6395m1	My6395	low_coverage	no	no	yes	yes	yes	Infinium HumanCore-24+ v1.1	yes
My6395m2	My6395	yes	no	no	no	no	yes	Infinium HumanCore-24+ v1.1	yes
My6395m3	My6395	no	no	no	no	yes	yes	Infinium HumanCore-24+ v1.1	yes
My6395m4	My6395	no	no	no	no	yes	yes	Infinium HumanCore-24+ v1.1	yes
My6397m1	My6397	no	no	no	no	yes	yes	Infinium HumanCore-24+ v1.1	yes
My6397m2	My6397	no	no	no	no	yes	yes	Infinium HumanCore-24+ v1.1	yes
My6397m3	My6397	no	no	no	no	yes	yes	Infinium HumanCore-24+ v1.1	yes
My6398m1	My6398	yes	no	no	yes	no	yes	Infinium HumanCore-24+ v1.1	yes
My6398m2	My6398	yes	no	no	yes	no	yes	Infinium HumanCore-24+ v1.1	yes
My6398m3	My6398	yes	no	no	yes	no	yes	Infinium HumanCore-24+ v1.1	no
My6400m1	My6400	no	no	no	no	yes	yes	Infinium HumanCore-24+ v1.1	yes
My6400m2	My6400	no	no	no	no	yes	yes	Infinium HumanCore-24+ v1.1	yes
My6401m1	My6401	no	no	no	no	yes	yes	Infinium HumanCore-24+ v1.1	yes
My6401m2	My6401	no	no	no	no	yes	yes	Infinium HumanCore-24+ v1.1	yes
My6402m1	My6402	no	no	no	no	yes	yes	Infinium HumanCore-24+ v1.1	yes
My6403m1	My6403	no	no	no	no	yes	yes	Infinium HumanCore-24+ v1.1	yes
My6404m1	My6404	yes	no	no	yes	no	yes	Infinium HumanCore-24+ v1.1	yes
My6405m1	My6405	yes	no	no	yes	no	yes	Infinium HumanCore-24+ v1.1	yes
My6405m2	My6405	no	no	no	no	yes	yes	Infinium HumanCore-24+ v1.1	yes
My6405m3	My6405	no	no	no	no	yes	yes	Infinium HumanCore-24+ v1.1	no
My6406m1	My6406	no	no	no	no	yes	yes	Infinium HumanCore-24+ v1.1	yes
My6406m2	My6406	no	no	no	no	yes	yes	Infinium HumanCore-24+ v1.1	yes
My6406m3	My6406	no	no	no	no	yes	yes	Infinium HumanCore-24+ v1.1	yes
My6406m4	My6406	no	no	no	no	yes	yes	Infinium HumanCore-24+ v1.1	yes
My6406m5	My6406	no	no	no	no	yes	yes	Infinium HumanCore-24+ v1.1	yes
My6406m6	My6406	no	no	no	no	yes	yes	Infinium HumanCore-24+ v1.1	yes
My6406m7	My6406	no	no	no	no	yes	yes	Infinium HumanCore-24+ v1.1	yes
My6406m8	My6406	no	no	no	no	yes	yes	Infinium HumanCore-24+ v1.1	yes
My6407m1	My6407	no	no	no	no	yes	yes	Infinium HumanCore-24+ v1.1	yes
My6407m2	My6407	yes	no	no	no	no	yes	Infinium HumanCore-24+ v1.1	yes
My6407m3	My6407	no	no	no	no	yes	yes	Infinium HumanCore-24+ v1.1	yes
My6407m4	My6407	no	no	no	no	yes	yes	Infinium HumanCore-24+ v1.1	yes
My6408m1	My6408	no	no	no	no	yes	yes	Infinium HumanCore-24+ v1.1	yes
My6408m2	My6408	no	no	no	no	yes	yes	Infinium HumanCore-24+ v1.1	yes
My6409m1	My6409	yes	no	no	no	no	yes	Infinium HumanCore-24+ v1.1	yes
My6410m1	My6410	no	no	no	no	yes	yes	Infinium HumanCore-24+ v1.1	yes
My6410m2	My6410	no	no	no	no	yes	yes	Infinium HumanCore-24+ v1.1	yes
My6410m3	My6410	no	no	no	no	yes	yes	Infinium HumanCore-24+ v1.1	yes
My6410m4	My6410	no	no	no	no	yes	yes	Infinium HumanCore-24+ v1.1	yes
My6410m5	My6410	no	no	no	no	yes	yes	Infinium HumanCore-24+ v1.1	yes
My6410m6	My6410	no	no	no	no	yes	yes	Infinium HumanCore-24+ v1.1	yes
My6410m7	My6410	no	no	no	no	yes	yes	Infinium HumanCore-24+ v1.1	yes
My6411m1	My6411	no	no	no	no	yes	yes	Infinium HumanCore-24+ v1.1	yes
My6411m2	My6411	no	no	no	no	yes	yes	Infinium HumanCore-24+ v1.1	yes
My6411m3	My6411	no	no	no	no	yes	yes	Infinium HumanCore-24+ v1.1	yes
My6411m4	My6411	no	no	no	no	yes	yes	Infinium HumanCore-24+ v1.1	yes
My6412m1	My6412	no	no	no	no	yes	yes	Infinium HumanCore-24+ v1.1	yes
My6412m2	My6412	no	no	no	no	yes	yes	Infinium HumanCore-24+ v1.1	yes
My6412m3	My6412	no	no	no	no	yes	yes	Infinium HumanCore-24+ v1.1	yes
My6412m4	My6412	no	no	no	no	yes	yes	Infinium HumanCore-24+ v1.1	yes
My6412m5	My6412	no	no	no	no	yes	yes	Infinium HumanCore-24+ v1.1	yes
My6413m1	My6413	yes	no	no	yes	no	yes	Infinium HumanCore-24+ v1.1	yes
My6414m1	My6414	no	no	no	no	yes	yes	Infinium HumanCore-24+ v1.1	yes
My6415m1	My6415	no	no	no	no	yes	yes	Infinium HumanCore-24+ v1.1	yes
My6415m2	My6415	no	no	no	no	yes	yes	Infinium HumanCore-24+ v1.1	yes
My6415m3	My6415	no	no	no	no	yes	yes	Infinium HumanCore-24+ v1.1	yes
My6415m4	My6415	no	no	no	no	yes	yes	Infinium HumanCore-24+ v1.1	yes
My6416m1	My6416	no	no	no	no	yes	yes	Infinium HumanCore-24+ v1.1	yes
My6416m2	My6416	no	no	no	no	yes	yes	Infinium HumanCore-24+ v1.1	yes
My6416m3	My6416	no	no	no	no	yes	yes	Infinium HumanCore-24+ v1.1	yes
My6416m4	My6416	no	no	no	no	yes	yes	Infinium HumanCore-24+ v1.1	yes
My6417m1	My6417	no	no	no	no	yes	yes	Infinium HumanCore-24+ v1.1	yes
My6417m2	My6417	yes	no	no	yes	no	yes	Infinium HumanCore-24+ v1.1	yes
My6418m1	My6418	yes	no	no	no	no	yes	Infinium HumanCore-24+ v1.1	yes
My6419m1	My6419	yes	no	no	no	no	yes	Infinium HumanCore-24+ v1.1	yes
My6419m2	My6419	yes	no	no	yes	no	yes	Infinium HumanCore-24+ v1.1	yes
My6420m1	My6420	no	no	no	no	yes	yes	Infinium HumanCore-24+ v1.1	yes
My6421m1	My6421	no	no	no	no	yes	yes	Infinium HumanCore-24+ v1.1	yes
My6421m2	My6421	no	no	no	no	yes	yes	Infinium HumanCore-24+ v1.1	yes
My6421m3	My6421	no	no	no	no	yes	yes	Infinium HumanCore-24+ v1.1	yes
My6421m4	My6421	no	no	no	no	yes	yes	Infinium HumanCore-24+ v1.1	yes
My6421m5	My6421	no	no	no	no	yes	yes	Infinium HumanCore-24+ v1.1	yes
My6421m6	My6421	no	no	no	no	yes	yes	Infinium HumanCore-24+ v1.1	yes
My6421m7	My6421	no	no	no	no	yes	yes	Infinium HumanCore-24+ v1.1	yes
My6421m8	My6421	no	no	no	no	yes	yes	Infinium HumanCore-24+ v1.1	yes
My6421m9	My6421	no	no	no	no	yes	yes	Infinium HumanCore-24+ v1.1	yes
My6422m1	My6422	no	no	no	no	yes	yes	Infinium HumanCore-24+ v1.1	yes
My6422m2	My6422	yes	no	no	no	no	yes	Infinium HumanCore-24+ v1.1	yes
My6422m3	My6422	no	no	no	no	yes	yes	Infinium HumanCore-24+ v1.1	yes
My6422m4	My6422	no	no	no	no	yes	yes	Infinium HumanCore-24+ v1.1	yes
My6422m5	My6422	no	no	no	no	yes	yes	Infinium HumanCore-24+ v1.1	yes
My6422m6	My6422	no	no	no	no	yes	yes	Infinium HumanCore-24+ v1.1	yes
My6422m7	My6422	no	no	no	no	yes	yes	Infinium HumanCore-24+ v1.1	yes
My6422m8	My6422	yes	no	no	no	no	yes	Infinium HumanCore-24+ v1.1	yes
My6422m9	My6422	yes	no	no	no	no	yes	Infinium HumanCore-24+ v1.1	yes
My6423m1	My6423	no	no	no	no	yes	yes	Infinium HumanCore-24+ v1.1	yes
My6423m2	My6423	no	no	no	no	yes	yes	Infinium HumanCore-24+ v1.1	yes
My6424m1	My6424	no	no	no	no	yes	yes	Infinium HumanCore-24+ v1.1	yes
My6425m1	My6425	yes	no	no	no	no	yes	Infinium HumanCore-24+ v1.1	yes
My6425m2	My6425	no	no	no	no	yes	yes	Infinium HumanCore-24+ v1.1	yes
My6426m1	My6426	no	no	no	no	yes	yes	Infinium HumanCore-24+ v1.1	yes
My6427m1	My6427	no	no	no	no	yes	yes	Infinium HumanCore-24+ v1.1	yes
My6428m1	My6428	no	no	no	no	yes	yes	Infinium HumanCore-24+ v1.1	yes
My6428m2	My6428	no	no	no	no	yes	yes	Infinium HumanCore-24+ v1.1	yes
My6428m3	My6428	yes	no	no	yes	no	yes	Infinium HumanCore-24+ v1.1	yes
My6428m4	My6428	no	no	no	no	yes	yes	Infinium HumanCore-24+ v1.1	yes
My6428m5	My6428	no	no	no	no	yes	yes	Infinium HumanCore-24+ v1.1	yes
My6428m6	My6428	no	no	no	no	yes	yes	Infinium HumanCore-24+ v1.1	yes
My6428m7	My6428	no	no	no	no	yes	yes	Infinium HumanCore-24+ v1.1	yes
My6428m8	My6428	no	no	no	no	yes	yes	Infinium HumanCore-24+ v1.1	yes
My6428m9	My6428	no	no	no	no	yes	yes	Infinium HumanCore-24+ v1.1	yes
My6428m10	My6428	no	no	no	no	yes	yes	Infinium HumanCore-24+ v1.1	yes
My6428m11	My6428	no	no	no	no	yes	yes	Infinium HumanCore-24+ v1.1	yes
My6429m1	My6429	no	no	no	no	yes	yes	Infinium HumanCore-24+ v1.1	yes
My6430m1	My6430	no	no	no	no	yes	yes	Infinium HumanCore-24+ v1.1	yes
My6431m1	My6431	yes	no	no	yes	no	yes	Infinium HumanCore-24+ v1.1	yes
My6431m2	My6431	no	no	no	no	yes	yes	Infinium HumanCore-24+ v1.1	yes
My6432m1	My6432	yes	no	no	yes	no	yes	Infinium HumanCore-24+ v1.1	yes
My6433m1	My6433	no	no	no	no	yes	yes	Infinium HumanCore-24+ v1.1	yes
My6433m2	My6433	no	no	no	no	yes	yes	Infinium HumanCore-24+ v1.1	yes
My6433m3	My6433	no	no	no	no	yes	yes	Infinium HumanCore-24+ v1.1	yes
My6434m1	My6434	no	no	no	no	yes	yes	Infinium HumanCore-24+ v1.1	yes
My6434m2	My6434	no	no	no	no	yes	yes	Infinium HumanCore-24+ v1.1	yes
My6434m3	My6434	no	no	no	no	yes	yes	Infinium HumanCore-24+ v1.1	yes
My6434m4	My6434	no	no	no	no	yes	yes	Infinium HumanCore-24+ v1.1	yes
My6435m1	My6435	no	no	no	no	yes	yes	Infinium HumanCore-24+ v1.1	yes
My6435m2	My6435	no	no	no	no	yes	yes	Infinium HumanCore-24+ v1.1	yes
My6435m3	My6435	no	no	no	no	yes	yes	Infinium HumanCore-24+ v1.1	yes
My6436m1	My6436	no	no	no	no	yes	yes	Infinium HumanCore-24+ v1.1	yes
My6436m2	My6436	no	no	no	no	yes	yes	Infinium HumanCore-24+ v1.1	yes
My6437m1	My6437	no	no	no	no	yes	yes	Infinium HumanCore-24+ v1.1	yes
My6437m2	My6437	no	no	no	no	yes	yes	Infinium HumanCore-24+ v1.1	yes
My6437m3	My6437	no	no	no	no	yes	yes	Infinium HumanCore-24+ v1.1	yes
My6437m4	My6437	no	no	no	no	yes	yes	Infinium HumanCore-24+ v1.1	yes
My6437m5	My6437	no	no	no	no	yes	yes	Infinium HumanCore-24+ v1.1	yes
My6437m6	My6437	no	no	no	no	yes	yes	Infinium HumanCore-24+ v1.1	yes
My6437m7	My6437	no	no	no	no	yes	yes	Infinium HumanCore-24+ v1.1	yes
My6437m8	My6437	no	no	no	no	yes	yes	Infinium HumanCore-24+ v1.1	yes
My6438m1	My6438	no	no	no	no	yes	yes	Infinium HumanCore-24+ v1.1	yes
My6438m2	My6438	no	no	no	no	yes	yes	Infinium HumanCore-24+ v1.1	yes
My6439m1	My6439	low_coverage	no	no	yes	yes	yes	Infinium HumanCore-24+ v1.1	yes
My6440m1	My6440	yes	no	no	yes	no	yes	Infinium HumanCore-24+ v1.1	yes
My6440m2	My6440	yes	no	no	no	no	yes	Infinium HumanCore-24+ v1.1	yes
My6440m3	My6440	no	no	no	no	yes	yes	Infinium HumanCore-24+ v1.1	yes
My6441m1	My6441	no	no	no	no	yes	yes	Infinium HumanCore-24+ v1.1	yes
My6441m2	My6441	no	no	no	no	yes	yes	Infinium HumanCore-24+ v1.1	yes
My6442m1	My6442	no	no	no	no	yes	yes	Infinium HumanCore-24+ v1.1	yes
My6442m2	My6442	no	no	no	no	yes	yes	Infinium HumanCore-24+ v1.1	yes
My6443m1	My6443	no	no	no	no	yes	no	NA	no
My6443m2	My6443	yes	no	no	yes	no	yes	Infinium HumanCore-24+ v1.1	yes
My6444m1	My6444	no	no	no	no	yes	yes	Infinium HumanCore-24+ v1.1	yes
My6445m1	My6445	no	no	no	no	yes	yes	Infinium HumanCore-24+ v1.1	yes
My6445m2	My6445	no	no	no	no	yes	yes	Infinium HumanCore-24+ v1.1	yes
My6445m3	My6445	no	no	no	no	yes	yes	Infinium HumanCore-24+ v1.1	yes
My6445m4	My6445	no	no	no	no	yes	yes	Infinium HumanCore-24+ v1.1	yes
My6445m5	My6445	no	no	no	no	yes	yes	Infinium HumanCore-24+ v1.1	yes
My6445m6	My6445	no	no	no	no	yes	yes	Infinium HumanCore-24+ v1.1	yes
My6445m7	My6445	no	no	no	no	yes	yes	Infinium HumanCore-24+ v1.1	yes
My6445m8	My6445	no	no	no	no	yes	yes	Infinium HumanCore-24+ v1.1	yes
My6445m9	My6445	no	no	no	no	yes	yes	Infinium HumanCore-24+ v1.1	yes
My6445m10	My6445	no	no	no	no	yes	yes	Infinium HumanCore-24+ v1.1	yes
My6445m11	My6445	no	no	no	no	yes	yes	Infinium HumanCore-24+ v1.1	yes
My6446m1	My6446	yes	no	no	yes	no	yes	Infinium HumanCore-24+ v1.1	yes
My6446m2	My6446	no	no	no	no	yes	yes	Infinium HumanCore-24+ v1.1	yes
My6447m1	My6447	yes	no	no	yes	no	yes	Infinium HumanCore-24+ v1.1	yes
My6448m1	My6448	no	no	no	no	yes	yes	Infinium HumanCore-24+ v1.1	yes
My6448m2	My6448	no	no	no	no	yes	yes	Infinium HumanCore-24+ v1.1	yes
My6448m3	My6448	no	no	no	no	yes	yes	Infinium HumanCore-24+ v1.1	yes
My6448m4	My6448	no	no	no	no	yes	yes	Infinium HumanCore-24+ v1.1	yes
My6448m5	My6448	no	no	no	no	yes	yes	Infinium HumanCore-24+ v1.1	yes
My6448m6	My6448	no	no	no	no	yes	yes	Infinium HumanCore-24+ v1.1	yes
My6448m7	My6448	no	no	no	no	yes	yes	Infinium HumanCore-24+ v1.1	yes
My6449m1	My6449	no	no	no	no	yes	yes	Infinium HumanCore-24+ v1.1	yes
My6449m2	My6449	no	no	no	no	yes	yes	Infinium HumanCore-24+ v1.1	yes
My6449m3	My6449	no	no	no	no	yes	yes	Infinium HumanCore-24+ v1.1	yes
My6450m1	My6450	yes	no	no	no	no	yes	Infinium HumanCore-24+ v1.1	yes
My6450m2	My6450	low_coverage	no	no	yes	yes	yes	Infinium HumanCore-24+ v1.1	yes
My6451m1	My6451	yes	no	no	yes	no	yes	Infinium HumanCore-24+ v1.1	yes
My6452m1	My6452	no	no	no	no	yes	yes	Infinium HumanCore-24+ v1.1	yes
My6452m2	My6452	no	no	no	no	yes	yes	Infinium HumanCore-24+ v1.1	yes
My6452m3	My6452	no	no	no	no	yes	yes	Infinium HumanCore-24+ v1.1	yes
My6452m4	My6452	no	no	no	no	yes	yes	Infinium HumanCore-24+ v1.1	yes
My6452m5	My6452	no	no	no	no	yes	yes	Infinium HumanCore-24+ v1.1	yes
My6452m6	My6452	no	no	no	no	yes	yes	Infinium HumanCore-24+ v1.1	yes
My6452m7	My6452	no	no	no	no	yes	yes	Infinium HumanCore-24+ v1.1	yes
My6452m8	My6452	no	no	no	no	yes	yes	Infinium HumanCore-24+ v1.1	yes
My6452m9	My6452	no	no	no	no	yes	yes	Infinium HumanCore-24+ v1.1	yes
My6452m10	My6452	no	no	no	no	yes	yes	Infinium HumanCore-24+ v1.1	yes
My6452m11	My6452	no	no	no	no	yes	yes	Infinium HumanCore-24+ v1.1	yes
My6452m12	My6452	no	no	no	no	yes	yes	Infinium HumanCore-24+ v1.1	yes
My6452m13	My6452	no	no	no	no	yes	yes	Infinium HumanCore-24+ v1.1	yes
My6453m1	My6453	no	no	no	no	yes	yes	Infinium HumanCore-24+ v1.1	yes
My6453m2	My6453	no	no	no	no	yes	yes	Infinium HumanCore-24+ v1.1	yes
My6453m3	My6453	no	no	no	no	yes	yes	Infinium HumanCore-24+ v1.1	yes
My6453m4	My6453	no	no	no	no	yes	yes	Infinium HumanCore-24+ v1.1	yes
My6453m5	My6453	no	no	no	no	yes	yes	Infinium HumanCore-24+ v1.1	yes
My6454m1	My6454	no	no	no	no	yes	yes	Infinium HumanCore-24+ v1.1	yes
My6454m2	My6454	no	no	no	no	yes	yes	Infinium HumanCore-24+ v1.1	yes
My6454m3	My6454	no	no	no	no	yes	yes	Infinium HumanCore-24+ v1.1	yes
My6454m4	My6454	no	no	no	no	yes	yes	Infinium HumanCore-24+ v1.1	yes
My6454m5	My6454	no	no	no	no	yes	yes	Infinium HumanCore-24+ v1.1	yes
My6455m1	My6455	no	no	no	no	yes	yes	Infinium HumanCore-24+ v1.1	yes
My6455m2	My6455	no	no	no	no	yes	yes	Infinium HumanCore-24+ v1.1	yes
My6456m1	My6456	no	no	no	no	yes	yes	Infinium HumanCore-24+ v1.1	yes
My6456m2	My6456	no	no	no	no	yes	yes	Infinium HumanCore-24+ v1.1	yes
My6457m1	My6457	no	no	no	no	yes	yes	Infinium HumanCore-24+ v1.1	yes
My6458m1	My6458	low_coverage	no	no	yes	yes	yes	Infinium HumanCore-24+ v1.1	yes
My6459m1	My6459	no	no	no	no	yes	yes	Infinium HumanCore-24+ v1.1	yes
My6459m2	My6459	no	no	no	no	yes	yes	Infinium HumanCore-24+ v1.1	yes
My6460m1	My6460	no	no	no	no	yes	yes	Infinium HumanCore-24+ v1.1	yes
My6461m1	My6461	no	no	no	no	yes	yes	Infinium HumanCore-24+ v1.1	yes
My6462m1	My6462	yes	no	no	yes	no	yes	Infinium HumanCore-24+ v1.1	yes
My6463m1	My6463	low_coverage	no	no	yes	yes	yes	Infinium HumanCore-24+ v1.1	yes
My6463m2	My6463	yes	no	no	yes	no	yes	Infinium HumanCore-24+ v1.1	yes
My6464m1	My6464	no	no	no	no	yes	yes	Infinium HumanCore-24+ v1.1	yes
My6464m2	My6464	no	no	no	no	yes	yes	Infinium HumanCore-24+ v1.1	yes
My6465m1	My6465	no	no	no	no	yes	yes	Infinium HumanCore-24+ v1.1	yes
My6466m1	My6466	yes	no	no	yes	no	yes	Infinium HumanCore-24+ v1.1	yes
My6466m2	My6466	yes	no	no	yes	no	yes	Infinium HumanCore-24+ v1.1	yes
My6467m1	My6467	no	no	no	no	yes	yes	Infinium HumanCore-24+ v1.1	yes
My6467m2	My6467	yes	no	no	yes	no	yes	Infinium HumanCore-24+ v1.1	yes
My6467m3	My6467	no	no	no	no	yes	yes	Infinium HumanCore-24+ v1.1	yes
My6467m4	My6467	no	no	no	no	yes	yes	Infinium HumanCore-24+ v1.1	yes
My6467m5	My6467	no	no	no	no	yes	yes	Infinium HumanCore-24+ v1.1	yes
My6468m1	My6468	no	no	no	no	yes	yes	Infinium HumanCore-24+ v1.1	yes
My6468m2	My6468	no	no	no	no	yes	yes	Infinium HumanCore-24+ v1.1	yes
My6468m3	My6468	no	no	no	no	yes	yes	Infinium HumanCore-24+ v1.1	yes
My6469m1	My6469	no	no	no	no	yes	yes	Infinium HumanCore-24+ v1.1	yes
My6469m2	My6469	no	no	no	no	yes	yes	Infinium HumanCore-24+ v1.1	yes
My6469m3	My6469	no	no	no	no	yes	yes	Infinium HumanCore-24+ v1.1	yes
My6470m1	My6470	no	no	no	no	yes	yes	Infinium HumanCore-24+ v1.1	yes
My6471m1	My6471	no	no	no	no	yes	yes	Infinium HumanCore-24+ v1.1	yes
My6472m1	My6472	no	no	no	no	yes	yes	Infinium HumanCore-24+ v1.1	yes
My6472m2	My6472	no	no	no	no	yes	yes	Infinium HumanCore-24+ v1.1	yes
My6472m3	My6472	no	no	no	no	yes	yes	Infinium HumanCore-24+ v1.1	yes
My6472m4	My6472	no	no	no	no	yes	yes	Infinium HumanCore-24+ v1.1	yes
My6472m5	My6472	no	no	no	no	yes	yes	Infinium HumanCore-24+ v1.1	yes
My6472m6	My6472	no	no	no	no	yes	yes	Infinium HumanCore-24+ v1.1	yes
My6472m7	My6472	yes	no	no	yes	no	yes	Infinium HumanCore-24+ v1.1	yes
My6472m8	My6472	no	no	no	no	yes	yes	Infinium HumanCore-24+ v1.1	yes
My6473m1	My6473	yes	no	no	yes	no	yes	Infinium HumanCore-24+ v1.1	yes
My6474m1	My6474	no	no	no	no	yes	yes	Infinium HumanCore-24+ v1.1	yes
My6474m2	My6474	no	no	no	no	yes	yes	Infinium HumanCore-24+ v1.1	yes
My6475m1	My6475	no	no	no	no	yes	yes	Infinium HumanCore-24+ v1.1	yes
My6475m2	My6475	no	no	no	no	yes	yes	Infinium HumanCore-24+ v1.1	yes
My6476m1	My6476	no	no	no	no	yes	yes	Infinium HumanCore-24+ v1.1	yes
My6476m2	My6476	no	no	no	no	yes	yes	Infinium HumanCore-24+ v1.1	yes
My6477m1	My6477	no	no	no	no	yes	yes	Infinium HumanCore-24+ v1.1	yes
My6478m1	My6478	yes	no	no	yes	no	yes	Infinium HumanCore-24+ v1.1	yes
My6478m2	My6478	no	no	no	no	yes	yes	Infinium HumanCore-24+ v1.1	yes
My6479m1	My6479	yes	no	no	yes	no	yes	Infinium HumanCore-24+ v1.1	yes
My6479m2	My6479	no	no	no	no	yes	yes	Infinium HumanCore-24+ v1.1	yes
My6479m3	My6479	no	no	no	no	yes	yes	Infinium HumanCore-24+ v1.1	yes
My6479m4	My6479	yes	no	no	no	no	yes	Infinium HumanCore-24+ v1.1	yes
My6479m5	My6479	no	no	no	no	yes	yes	Infinium HumanCore-24+ v1.1	yes
My6480m1	My6480	no	no	no	no	yes	yes	Infinium HumanCore-24+ v1.1	yes
My6481m1	My6481	yes	no	no	yes	no	yes	Infinium HumanCore-24+ v1.1	yes
My6482m1	My6482	no	no	no	no	yes	yes	Infinium HumanCore-24+ v1.1	yes
My6482m2	My6482	no	no	no	no	yes	yes	Infinium HumanCore-24+ v1.1	yes
My6482m3	My6482	no	no	no	no	yes	yes	Infinium HumanCore-24+ v1.1	yes
My6482m4	My6482	no	no	no	no	yes	yes	Infinium HumanCore-24+ v1.1	yes
My6482m6	My6482	no	no	no	no	yes	yes	Infinium HumanCore-24+ v1.1	yes
My6483m1	My6483	yes	no	no	yes	no	yes	Infinium HumanCore-24+ v1.1	yes
My6484m1	My6484	no	no	no	no	yes	yes	Infinium HumanCore-24+ v1.1	yes
My6488m1	My6488	yes	no	no	no	no	yes	Infinium HumanCore-24+ v1.1	yes
My6484m2	My6484	no	no	no	no	yes	yes	Infinium HumanCore-24+ v1.1	yes
My6484m3	My6484	yes	no	no	yes	no	yes	Infinium HumanCore-24+ v1.1	yes
My6485m1	My6485	yes	no	no	no	no	yes	Infinium HumanCore-24+ v1.1	yes
My6485m2	My6485	yes	no	no	no	no	yes	Infinium HumanCore-24+ v1.1	yes
My6485m3	My6485	no	no	no	no	yes	yes	Infinium HumanCore-24+ v1.1	yes
My6485m4	My6485	no	no	no	no	yes	yes	Infinium HumanCore-24+ v1.1	yes
My6485m5	My6485	yes	no	no	yes	no	yes	Infinium HumanCore-24+ v1.1	yes
My6486m1	My6486	no	no	no	no	yes	yes	Infinium HumanCore-24+ v1.1	yes
My6487m1	My6487	no	no	no	no	yes	yes	Infinium HumanCore-24+ v1.1	yes
My6487m2	My6487	no	no	no	no	yes	yes	Infinium HumanCore-24+ v1.1	yes
My6487m4	My6487	no	no	no	no	yes	yes	Infinium HumanCore-24+ v1.1	yes
My6627m6	My6627	no	no	no	no	yes	no	NA	no
My6488m2	My6488	no	no	no	no	yes	yes	Infinium HumanCore-24+ v1.1	yes
My6488m3	My6488	no	no	no	no	yes	yes	Infinium HumanCore-24+ v1.1	yes
My6489m1	My6489	yes	no	no	yes	no	yes	Infinium HumanCore-24+ v1.1	yes
My6489m2	My6489	no	no	no	no	yes	yes	Infinium HumanCore-24+ v1.1	yes
My6490m1	My6490	no	no	no	no	yes	yes	Infinium HumanCore-24+ v1.1	yes
My6491m1	My6491	no	no	no	no	yes	yes	Infinium HumanCore-24+ v1.1	yes
My6491m2	My6491	no	no	no	no	yes	yes	Infinium HumanCore-24+ v1.1	yes
My6491m3	My6491	no	no	no	no	yes	yes	Infinium HumanCore-24+ v1.1	yes
My6491m4	My6491	no	no	no	no	yes	yes	Infinium HumanCore-24+ v1.1	yes
My6492m1	My6492	yes	no	no	yes	no	yes	Infinium HumanCore-24+ v1.1	yes
My6492m2	My6492	no	no	no	no	yes	yes	Infinium HumanCore-24+ v1.1	yes
My6493m1	My6493	no	no	no	no	yes	yes	Infinium HumanCore-24+ v1.1	yes
My6494m1	My6494	no	no	no	no	yes	yes	Infinium HumanCore-24+ v1.1	yes
My6494m2	My6494	no	no	no	no	yes	yes	Infinium HumanCore-24+ v1.1	yes
My6494m3	My6494	yes	no	no	yes	no	yes	Infinium HumanCore-24+ v1.1	yes
My6495m1	My6495	no	no	no	no	yes	yes	Infinium HumanCore-24+ v1.1	yes
My6495m2	My6495	no	no	no	no	yes	yes	Infinium HumanCore-24+ v1.1	yes
My6496m1	My6496	no	no	no	no	yes	yes	Infinium HumanCore-24+ v1.1	yes
My6497m1	My6497	no	no	no	no	yes	yes	Infinium HumanCore-24+ v1.1	yes
My6497m2	My6497	no	no	no	no	yes	yes	Infinium HumanCore-24+ v1.1	yes
My6497m3	My6497	no	no	no	no	yes	yes	Infinium HumanCore-24+ v1.1	yes
My6498m1	My6498	no	no	no	no	yes	yes	Infinium HumanCore-24+ v1.1	yes
My6498m2	My6498	no	no	no	no	yes	yes	Infinium HumanCore-24+ v1.1	yes
My6499m1	My6499	yes	no	no	yes	no	yes	Infinium HumanCore-24+ v1.1	yes
My6500m1	My6500	no	no	no	no	yes	yes	Infinium HumanCore-24+ v1.1	yes
My6501m1	My6501	no	no	no	no	yes	yes	Infinium HumanCore-24+ v1.1	yes
My6501m2	My6501	no	no	no	no	yes	yes	Infinium HumanCore-24+ v1.1	yes
My6501m3	My6501	no	no	no	no	yes	yes	Infinium HumanCore-24+ v1.1	yes
My6501m4	My6501	no	no	no	no	yes	yes	Infinium HumanCore-24+ v1.1	yes
My6501m5	My6501	no	no	no	no	yes	yes	Infinium HumanCore-24+ v1.1	yes
My6501m6	My6501	no	no	no	no	yes	yes	Infinium HumanCore-24+ v1.1	yes
My6502m1	My6502	no	no	no	no	yes	yes	Infinium HumanCore-24+ v1.1	yes
My6502m2	My6502	no	no	no	no	yes	yes	Infinium HumanCore-24+ v1.1	yes
My6502m3	My6502	no	no	no	no	yes	yes	Infinium HumanCore-24+ v1.1	yes
My6503m1	My6503	no	no	no	no	yes	yes	Infinium HumanCore-24+ v1.1	yes
My6504m1	My6504	no	no	no	no	yes	yes	Infinium HumanCore-24+ v1.1	yes
My6504m2	My6504	no	no	no	no	yes	yes	Infinium HumanCore-24+ v1.1	yes
My6504m3	My6504	no	no	no	no	yes	yes	Infinium HumanCore-24+ v1.1	yes
My6504m4	My6504	no	no	no	no	yes	yes	Infinium HumanCore-24+ v1.1	yes
My6504m5	My6504	no	no	no	no	yes	yes	Infinium HumanCore-24+ v1.1	yes
My6504m6	My6504	no	no	no	no	yes	yes	Infinium HumanCore-24+ v1.1	yes
My6504m7	My6504	no	no	no	no	yes	yes	Infinium HumanCore-24+ v1.1	yes
My6504m8	My6504	no	no	no	no	yes	yes	Infinium HumanCore-24+ v1.1	yes
My6505m1	My6505	yes	no	no	yes	no	yes	Infinium HumanCore-24+ v1.1	yes
My6506m1	My6506	no	no	no	no	yes	yes	Infinium HumanCore-24+ v1.1	yes
My6507m1	My6507	no	no	no	no	yes	yes	Infinium HumanCore-24+ v1.1	yes
My6508m1	My6508	no	no	no	no	yes	yes	Infinium HumanCore-24+ v1.1	yes
My6508m2	My6508	no	no	no	no	yes	yes	Infinium HumanCore-24+ v1.1	yes
My6508m3	My6508	no	no	no	no	yes	yes	Infinium HumanCore-24+ v1.1	yes
My6509m1	My6509	no	no	no	no	yes	yes	Infinium HumanCore-24+ v1.1	yes
My6510m1	My6510	no	no	no	no	yes	yes	Infinium HumanCore-24+ v1.1	yes
My6511m1	My6511	no	no	no	no	yes	yes	Infinium HumanCore-24+ v1.1	yes
My6511m2	My6511	yes	no	no	no	no	yes	Infinium HumanCore-24+ v1.1	yes
My6511m3	My6511	no	no	no	no	yes	yes	Infinium HumanCore-24+ v1.1	yes
My6511m4	My6511	no	no	no	no	yes	yes	Infinium HumanCore-24+ v1.1	yes
My6511m5	My6511	no	no	no	no	yes	yes	Infinium HumanCore-24+ v1.1	yes
My6511m6	My6511	no	no	no	no	yes	yes	Infinium HumanCore-24+ v1.1	yes
My6511m7	My6511	no	no	no	no	yes	yes	Infinium HumanCore-24+ v1.1	yes
My6511m8	My6511	no	no	no	no	yes	yes	Infinium HumanCore-24+ v1.1	yes
My6511m9	My6511	no	no	no	no	yes	yes	Infinium HumanCore-24+ v1.1	yes
My6512m1	My6512	yes	no	no	yes	no	yes	Infinium HumanCore-24+ v1.1	yes
My6513m1	My6513	no	no	no	no	yes	yes	Infinium HumanCore-24+ v1.1	yes
My6513m2	My6513	no	no	no	no	yes	yes	Infinium HumanCore-24+ v1.1	yes
My6513m3	My6513	no	no	no	no	yes	yes	Infinium HumanCore-24+ v1.1	yes
My6514m1	My6514	no	no	no	no	yes	yes	Infinium HumanCore-24+ v1.1	yes
My6514m2	My6514	no	no	no	no	yes	yes	Infinium HumanCore-24+ v1.1	yes
My6515m1	My6515	no	no	no	no	yes	yes	Infinium HumanCore-24+ v1.1	yes
My6515m2	My6515	no	no	no	no	yes	yes	Infinium HumanCore-24+ v1.1	yes
My6516m1	My6516	no	no	no	no	yes	yes	Infinium HumanCore-24+ v1.1	yes
My6517m1	My6517	yes	no	no	yes	no	yes	Infinium HumanCore-24+ v1.1	yes
My6518m1	My6518	no	no	no	no	yes	yes	Infinium HumanCore-24+ v1.1	yes
My6519m1	My6519	yes	no	no	yes	no	yes	Infinium HumanCore-24+ v1.1	yes
My6520m1	My6520	no	no	no	no	yes	yes	Infinium HumanCore-24+ v1.1	yes
My6521m1	My6521	yes	no	no	yes	no	yes	Infinium HumanCore-24+ v1.1	yes
My6521m2	My6521	no	no	no	no	yes	yes	Infinium HumanCore-24+ v1.1	yes
My6522m1	My6522	no	no	no	no	yes	yes	Infinium HumanCore-24+ v1.1	yes
My6523m1	My6523	yes	no	no	no	no	yes	Infinium HumanCore-24+ v1.1	yes
My6523m2	My6523	no	no	no	no	yes	yes	Infinium HumanCore-24+ v1.1	yes
My6523m3	My6523	yes	no	no	no	no	yes	Infinium HumanCore-24+ v1.1	yes
My6523m4	My6523	yes	no	no	no	no	yes	Infinium HumanCore-24+ v1.1	yes
My6523m5	My6523	yes	no	no	no	no	yes	Infinium HumanCore-24+ v1.1	yes
My6523m6	My6523	low_coverage	no	no	no	yes	yes	Infinium HumanCore-24+ v1.1	yes
My6523m7	My6523	yes	no	no	no	no	yes	Infinium HumanCore-24+ v1.1	yes
My6523m8	My6523	yes	no	no	no	no	yes	Infinium HumanCore-24+ v1.1	yes
My6523m9	My6523	yes	no	no	no	no	yes	Infinium HumanCore-24+ v1.1	yes
My6523m10	My6523	no	no	no	no	yes	yes	Infinium HumanCore-24+ v1.1	yes
My6523m11	My6523	yes	no	no	no	no	yes	Infinium HumanCore-24+ v1.1	yes
My6523m12	My6523	yes	no	no	no	no	yes	Infinium HumanCore-24+ v1.1	yes
My6523m13	My6523	yes	no	no	no	no	yes	Infinium HumanCore-24+ v1.1	yes
My6523m14	My6523	yes	no	no	no	no	yes	Infinium HumanCore-24+ v1.1	yes
My6523m15	My6523	no	no	no	no	yes	yes	Infinium HumanCore-24+ v1.1	yes
My6524m1	My6524	no	no	no	no	yes	yes	Infinium HumanCore-24+ v1.1	yes
My6525m1	My6525	no	no	no	no	yes	yes	Infinium HumanCore-24+ v1.1	yes
My6526m1	My6526	no	no	no	no	yes	yes	Infinium HumanCore-24+ v1.1	yes
My6526m2	My6526	no	no	no	no	yes	yes	Infinium HumanCore-24+ v1.1	yes
My6526m3	My6526	no	no	no	no	yes	yes	Infinium HumanCore-24+ v1.1	yes
My6526m4	My6526	no	no	no	no	yes	yes	Infinium HumanCore-24+ v1.1	yes
My6526m5	My6526	no	no	no	no	yes	yes	Infinium HumanCore-24+ v1.1	yes
My6526m6	My6526	no	no	no	no	yes	yes	Infinium HumanCore-24+ v1.1	yes
My6526m7	My6526	no	no	no	no	yes	yes	Infinium HumanCore-24+ v1.1	yes
My6527m1	My6527	yes	no	no	no	no	yes	Infinium HumanCore-24+ v1.1	yes
My6528m1	My6528	yes	no	no	yes	no	yes	Infinium HumanCore-24+ v1.1	yes
My6528m2	My6528	no	no	no	no	yes	yes	Infinium HumanCore-24+ v1.1	yes
My6529m1	My6529	no	no	no	no	yes	yes	Infinium HumanCore-24+ v1.1	yes
My6529m2	My6529	no	no	no	no	yes	yes	Infinium HumanCore-24+ v1.1	yes
My6529m3	My6529	no	no	no	no	yes	yes	Infinium HumanCore-24+ v1.1	yes
My6529m4	My6529	no	no	no	no	yes	yes	Infinium HumanCore-24+ v1.1	yes
My6529m5	My6529	no	no	no	no	yes	yes	Infinium HumanCore-24+ v1.1	yes
My6530m1	My6530	no	no	no	no	yes	yes	Infinium HumanCore-24+ v1.1	yes
My6530m2	My6530	no	no	no	no	yes	yes	Infinium HumanCore-24+ v1.1	yes
My6531m1	My6531	no	no	no	no	yes	yes	Infinium HumanCore-24+ v1.1	yes
My6531m2	My6531	no	no	no	no	yes	yes	Infinium HumanCore-24+ v1.1	yes
My6531m3	My6531	no	no	no	no	yes	yes	Infinium HumanCore-24+ v1.1	yes
My6531m4	My6531	no	no	no	no	yes	yes	Infinium HumanCore-24+ v1.1	yes
My6531m5	My6531	no	no	no	no	yes	yes	Infinium HumanCore-24+ v1.1	yes
My6531m6	My6531	no	no	no	no	yes	yes	Infinium HumanCore-24+ v1.1	yes
My6532m1	My6532	no	no	no	no	yes	yes	Infinium HumanCore-24+ v1.1	yes
[truncated: 678 more rows]
